# Supplementary material for: Nanostructure-free crescent-shaped microparticles as full-color reflective pigments
Source: Nat Commun. 2023 Feb 11;14:793. doi: 10.1038/s41467-023-36482-4 (PMC9922275; doi:10.1038/s41467-023-36482-4)
Supplement: Supplementary file 9 — Source Data [file 41467_2023_36482_MOESM9_ESM.xlsx]

## Sheet: Fig. 1h
Fig. 1e
	9.2 μm	10.8 μm	13.9 μm
400.06	35.9055	27.5088	39.4084
400.32	36.7693	26.2296	38.6516
400.58	37.3517	27.6116	38.4282
400.84	37.7427	30.6938	37.935
401.11	38.0653	31.137	39.1262
401.37	37.248	32.739	39.236
401.63	36.8115	32.3106	39.434
401.89	36.0282	32.0058	39.7206
402.16	36.0879	31.184	39.5638
402.42	36.022	31.7752	39.5564
402.68	36.4188	29.511	38.7522
402.94	36.4722	29.4046	38.4606
403.21	35.821	27.9382	38.1976
403.47	36.3553	28.426	39.3928
403.73	37.7671	27.8786	40.0858
403.99	37.6975	28.5372	39.8256
404.25	37.435	28.44	39.3588
404.52	38.0314	28.618	38.8744
404.78	37.3184	27.1174	37.8016
405.04	35.5081	27.1024	36.8998
405.3	36.091	27.9054	37.2036
405.57	35.8982	28.7466	37.5198
405.83	36.4125	29.9448	37.0818
406.09	37.2877	31.3052	36.7786
406.35	37.6587	31.9084	36.2224
406.61	37.6236	32.2686	35.103
406.88	37.5686	32.033	35.32
407.14	38.219	30.8596	36.296
407.4	37.7376	31.2526	37.3686
407.66	39.0617	29.7488	37.8208
407.93	39.076	29.1638	39.2886
408.19	40.0354	29.5522	38.9884
408.45	39.4773	30.1662	37.7394
408.71	39.69	30.9384	36.7842
408.97	38.1842	32.6428	36.39
409.24	38.1041	33.3348	34.702
409.5	37.1441	34.4958	35.5068
409.76	37.5918	35.361	36.969
410.02	37.2469	35.1562	36.801
410.28	38.3482	33.5834	38.136
410.55	37.9716	34.0086	38.3262
410.81	38.5482	33.5668	37.7068
411.07	38.7134	33.2494	37.5868
411.33	39.6031	32.8836	37.5592
411.59	39.5445	35.1356	37.6632
411.86	39.674	34.441	38.8002
412.12	40.0327	33.9858	39.1858
412.38	39.1229	33.7994	39.888
412.64	38.9225	32.768	40.554
412.9	38.5951	32.8162	40.912
413.17	38.9528	33.7936	40.8862
413.43	38.6023	34.4524	40.4852
413.69	38.669	34.9082	39.889
413.95	38.2088	36.0704	39.1738
414.21	38.6505	35.4454	38.3332
414.48	38.9042	34.6216	37.6066
414.74	39.4986	33.7146	37.621
415	40.193	34.3268	37.5374
415.26	41.0449	34.7476	38.1192
415.52	40.7841	34.3194	38.1344
415.79	40.9846	34.1212	38.4034
416.05	40.6476	33.5438	38.2856
416.31	40.3493	33.2748	38.7064
416.57	39.7732	32.7942	37.8466
416.83	39.6788	33.2576	37.4652
417.1	39.8455	33.7462	37.2182
417.36	39.873	34.5728	36.924
417.62	39.3575	34.1718	36.7418
417.88	39.4376	34.461	37.5566
418.14	39.3928	33.8016	37.9366
418.4	38.9911	33.5262	38.1276
418.67	38.9039	34.0012	38.5818
418.93	39.6271	35.3382	37.2344
419.19	40.0467	35.4366	36.6808
419.45	39.8584	37.3272	35.7078
419.71	39.9014	38.014	36.3268
419.98	40.3572	37.5534	36.3702
420.24	40.7533	36.5102	36.2396
420.5	40.8115	36.3334	36.9436
420.76	41.1779	35.4016	37.3346
421.02	41.6681	36.2292	37.8014
421.28	42.0437	36.7724	38.7138
421.55	42.4624	37.105	39.4066
421.81	42.3044	37.5754	39.8024
422.07	42.3653	37.0296	40.0328
422.33	41.8988	36.1178	39.1934
422.59	41.2037	36.1134	38.2106
422.85	39.8833	35.4278	37.6256
423.12	39.747	34.6396	36.9304
423.38	40.0382	34.563	36.7574
423.64	40.6938	35.4248	37.1128
423.9	41.3384	35.1902	37.0788
424.16	42.5321	35.3404	38.9914
424.42	43.3303	35.1788	39.1764
424.69	43.4363	35.857	39.596
424.95	43.2326	34.4544	39.3036
425.21	42.9769	34.7452	40.2448
425.47	42.8278	35.1234	39.5532
425.73	42.9961	36.2886	39.9132
425.99	43.3934	35.545	40.3906
426.26	42.9022	36.6382	40.7984
426.52	43.4913	36.8314	39.9402
426.78	43.8817	37.6742	39.0408
427.04	43.6717	38.056	38.8078
427.3	43.5952	39.0344	38.7208
427.56	44.6418	38.6638	38.069
427.82	44.5404	39.1494	38.3774
428.09	44.4174	38.8844	39.8486
428.35	44.8181	37.8178	39.728
428.61	44.9408	37.5994	40.0642
428.87	44.8788	37.4832	40.4254
429.13	44.8322	37.0986	40.6518
429.39	44.5539	36.7416	40.0984
429.66	44.5242	37.6298	40.358
429.92	44.9211	38.968	39.9354
430.18	45.1021	39.5306	40.0422
430.44	45.6904	39.1886	40.226
430.7	46.4492	38.7574	39.9332
430.96	46.7795	38.0762	39.4708
431.22	46.2354	36.6598	39.6286
431.49	46.6082	36.9282	39.9466
431.75	46.7733	37.2042	39.6522
432.01	46.8373	37.2688	40.2972
432.27	46.6693	36.854	41.1522
432.53	47.7296	37.5804	41.6664
432.79	47.2826	36.7938	40.7098
433.05	47.0532	36.0962	39.8856
433.31	46.6635	36.6828	38.2406
433.58	46.5074	37.8534	37.7086
433.84	46.3033	37.2918	37.2906
434.1	46.7897	37.493	38.3246
434.36	47.0574	37.946	39.114
434.62	48.3055	37.7258	40.5094
434.88	48.9972	37.5806	40.9438
435.14	49.1558	37.1174	41.2232
435.41	49.2351	36.8544	40.9548
435.67	49.0937	37.1638	41.2188
435.93	48.5493	36.7974	41.1976
436.19	48.3909	35.978	40.733
436.45	48.1452	36.0404	41.066
436.71	48.3344	35.9308	41.8006
436.97	48.6237	35.5166	41.9596
437.23	49.2002	35.8126	42.2994
437.5	49.7031	36.1498	43.3946
437.76	50.4196	36.0512	42.8366
438.02	50.5477	36.4772	42.8322
438.28	50.8155	36.1652	42.652
438.54	51.064	35.6736	42.877
438.8	51.1378	35.5394	41.8528
439.06	51.1972	35.8168	41.5984
439.32	51.3327	34.9398	41.113
439.59	51.4513	34.8128	40.7214
439.85	51.3559	34.758	40.3002
440.11	51.3699	34.3804	40.9038
440.37	51.5109	34.399	41.1404
440.63	51.8892	34.1968	40.938
440.89	51.9547	34.507	41.5924
441.15	51.9081	34.7844	42.0758
441.41	52.4012	34.8618	41.7376
441.67	52.743	34.8996	41.9618
441.94	52.7709	35.2918	42.6738
442.2	53.0935	35.665	42.2626
442.46	53.6484	35.3174	42.143
442.72	53.8566	34.5056	42.2534
442.98	53.7473	33.0612	42.089
443.24	53.6816	32.679	42.0352
443.5	54.161	31.4142	42.2728
443.76	54.1285	30.4984	42.4522
444.02	53.9911	30.7282	42.7092
444.28	54.1652	31.7622	42.9442
444.55	54.3938	31.0288	42.7632
444.81	54.2126	31.1684	42.77
445.07	53.9967	31.8236	42.1638
445.33	53.8968	31.9356	41.8066
445.59	54.6559	31.7714	41.6642
445.85	54.8608	32.6334	41.6202
446.11	55.1674	33.0336	41.7412
446.37	55.9299	32.4354	42.5834
446.63	57.0727	32.6338	43.3548
446.89	56.5881	32.6868	43.4888
447.16	56.9153	32.554	43.7188
447.42	56.8401	32.3642	43.872
447.68	56.7202	32.6932	43.3266
447.94	56.3356	32.4112	42.741
448.2	56.7853	31.8954	42.3772
448.46	56.8687	32.3286	41.485
448.72	57.0858	31.437	41.3574
448.98	56.9974	30.8532	41.0866
449.24	57.0198	30.4212	40.8052
449.5	56.4873	30.3428	40.131
449.76	56.6381	29.4342	40.9458
450.03	57.0665	29.5812	41.2604
450.29	57.4521	29.176	42.085
450.55	57.6036	29.6948	42.475
450.81	58.4269	29.6916	43.4838
451.07	58.8027	29.795	43.35
451.33	58.9513	29.9976	42.6694
451.59	58.8357	30.2798	41.4744
451.85	58.5761	29.9218	41.6388
452.11	58.6788	29.6632	41.4924
452.37	58.837	29.2206	41.3146
452.63	59.2164	29.3764	41.4696
452.89	59.9166	29.4094	41.8208
453.15	60.2944	28.8742	41.1928
453.42	60.1642	28.78	41.346
453.68	60.3127	28.6542	42.176
453.94	60.009	28.244	42.606
454.2	59.4832	27.9364	43.161
454.46	59.962	27.4986	43.278
454.72	60.649	27.447	43.21
454.98	60.4309	27.3972	42.7858
455.24	60.7496	26.782	42.5422
455.5	61.6206	26.506	42.1878
455.76	61.6228	26.7084	41.916
456.02	61.3928	25.9774	41.5764
456.28	61.9749	25.4668	40.9542
456.54	61.9528	25.744	40.7584
456.8	61.9693	25.7956	40.669
457.07	61.7973	25.518	41.3788
457.33	61.712	25.6414	41.7042
457.59	61.4736	26.3256	42.0128
457.85	62.0333	26.192	41.9784
458.11	62.1015	26.1592	41.8316
458.37	62.558	25.8438	41.4816
458.63	62.9899	26.3554	41.4362
458.89	62.5026	25.4166	41.3542
459.15	61.9469	25.5044	41.2854
459.41	61.8482	25.17	41.1734
459.67	61.9947	25.3464	40.8024
459.93	61.8768	25.042	40.6454
460.19	62.8195	25.3424	40.5562
460.45	63.3683	24.9566	40.2636
460.71	63.3535	24.9812	40.0372
460.97	63.4081	25.185	40.26
461.23	63.8928	24.8972	40.0284
461.49	63.8533	24.7314	40.0898
461.76	63.8396	24.5088	40.5514
462.02	64.3138	24.3842	41.0818
462.28	64.1746	24.2974	40.836
462.54	63.9171	24.0098	40.9786
462.8	64.0388	23.709	41.0632
463.06	63.8814	23.8356	40.9452
463.32	63.9184	24.084	41.1146
463.58	64.4927	23.6676	41.463
463.84	64.7993	24.137	41.4082
464.1	64.6348	24.5198	41.5968
464.36	64.8228	24.5242	41.5568
464.62	64.5791	23.875	41.0374
464.88	64.1242	23.3318	40.768
465.14	64.2942	22.603	40.7486
465.4	64.5089	22.0336	40.5334
465.66	64.7238	21.689	40.4372
465.92	65.2502	22.2996	40.3096
466.18	65.5477	22.6502	40.3594
466.44	65.1902	22.5248	40.0994
466.7	65.3045	22.8326	39.795
466.96	65.3486	22.8848	39.8176
467.22	64.9285	22.454	40.1508
467.48	65.0229	22.4518	40.3464
467.74	65.3906	22.6266	40.5168
468	65.4438	22.404	40.2576
468.26	65.3519	22.167	40.2034
468.52	65.997	22.0794	39.7074
468.79	66.2498	21.9908	39.2892
469.05	66.2434	22.088	39.1506
469.31	66.5437	21.9798	39.2608
469.57	66.5421	21.9922	38.955
469.83	66.5192	21.6046	39.1982
470.09	66.2522	21.9168	39.068
470.35	66.2675	21.8116	38.7854
470.61	65.9786	21.715	38.8884
470.87	66.453	21.7772	38.9818
471.13	66.2525	22.2898	38.6598
471.39	66.0496	22.333	38.7716
471.65	66.2214	22.2888	38.8502
471.91	65.9378	22.7048	38.8252
472.17	65.8144	22.7624	38.3766
472.43	66.0064	23.0324	38.4986
472.69	66.5913	22.6398	38.6506
472.95	66.6749	22.6354	38.4222
473.21	67.2881	22.6422	38.2254
473.47	67.1584	22.3972	38.3296
473.73	67.194	22.096	38.1638
473.99	67.2435	22.2746	37.4668
474.25	67.4307	22.2022	37.5276
474.51	67.2133	21.9756	37.2636
474.77	67.4817	21.8974	37.4068
475.03	67.1812	21.6228	37.234
475.29	67.3777	21.449	37.589
475.55	67.1567	21.0672	37.5912
475.81	67.4591	21.1202	37.2958
476.07	67.5898	21.0296	37.1204
476.33	67.873	21.033	37.169
476.59	67.7834	21.4002	37.195
476.85	67.9057	21.6634	37.4778
477.11	68.0708	21.5124	37.9898
477.37	67.9626	21.948	37.9116
477.63	67.9718	22.1184	37.9544
477.89	67.6424	21.9714	37.826
478.15	67.5109	21.9292	37.3628
478.41	67.319	22.1586	37.0572
478.67	67.23	22.4696	37.1308
478.93	67.353	22.6344	36.763
479.19	67.578	22.7002	36.465
479.45	67.7123	23.0752	36.3432
479.71	67.8132	22.9796	36.513
479.97	68.075	22.8026	35.9464
480.23	67.8811	22.8246	36.2244
480.49	67.752	23.1212	36.4076
480.75	67.7513	23.0324	36.2354
481.01	67.9371	23.265	35.7872
481.27	67.7562	23.1516	35.8686
481.53	67.8961	23.2638	35.5762
481.79	67.9063	23.1696	35.2624
482.05	67.6378	23.3488	35.313
482.31	67.188	23.496	35.4526
482.57	67.1363	23.5518	35.6092
482.83	66.577	23.5968	35.5596
483.09	66.4798	23.6428	35.4298
483.35	66.3657	23.882	35.1968
483.61	66.4843	24.0236	34.947
483.87	66.4679	24.3362	34.6938
484.13	66.7523	24.375	34.653
484.39	67.0355	24.343	34.3366
484.65	67.2629	24.563	34.2456
484.91	67.1405	24.7532	34.1432
485.17	66.9942	24.931	34.166
485.43	67.3709	25.1128	33.9566
485.69	67.2279	25.2156	34.3186
485.94	67.4103	25.2666	34.407
486.2	67.6179	25.2314	34.095
486.46	67.7352	25.1742	33.8644
486.72	67.3487	25.5316	33.9076
486.98	66.9815	25.7304	33.638
487.24	66.7617	25.7788	33.6032
487.5	66.6515	25.7062	33.7444
487.76	66.5252	25.6894	33.762
488.02	66.6242	25.6264	33.6554
488.28	66.7243	25.831	33.67
488.54	66.9098	26.0036	33.4998
488.8	66.9028	26.2258	33.5134
489.06	67.0274	26.7938	33.521
489.32	66.9806	27.1066	33.5854
489.58	67.1594	27.2532	33.5358
489.84	67.1413	27.2782	33.292
490.1	67.0453	27.481	33.107
490.36	67.1236	27.3892	32.9034
490.62	67.0881	27.393	32.6824
490.88	66.7083	27.3936	32.7056
491.14	66.4873	27.5294	32.7658
491.4	66.4454	27.8086	32.6468
491.66	66.0871	27.8536	32.51
491.92	65.9329	28.1944	32.3082
492.18	66.0913	28.5486	31.9042
492.44	65.9555	28.957	31.7462
492.7	66.0155	29.0522	31.7874
492.95	65.9105	29.3394	31.9304
493.21	66.0176	29.2828	32.0346
493.47	65.9905	29.5414	32.26
493.73	66.2081	29.531	32.304
493.99	66.1191	29.7558	32.279
494.25	66.4551	29.926	32.0842
494.51	66.2343	30.3136	31.9662
494.77	66.3417	30.3304	31.7366
495.03	65.9448	30.3948	31.5954
495.29	65.6429	30.7456	31.341
495.55	65.2932	31.1238	31.1934
495.81	65.436	31.3724	31.0236
496.07	65.2463	31.8342	30.9672
496.33	65.4366	32.319	30.76
496.59	65.6338	32.3232	30.9434
496.85	65.5801	32.4438	30.759
497.11	65.4053	32.4856	30.6358
497.37	65.2112	32.7292	30.4834
497.62	64.7879	32.8872	30.5606
497.88	64.9167	33.3438	30.2258
498.14	65.0994	33.4756	30.184
498.4	65.1041	34.0828	30.4664
498.66	65.1778	34.1936	30.283
498.92	65.185	34.573	30.2572
499.18	64.9013	34.66	30.259
499.44	64.5735	35.1258	30.403
499.7	64.2901	35.1968	30.17
499.96	63.9251	35.5108	30.3116
500.22	63.933	35.5354	30.3156
500.48	63.8299	35.7892	30.2648
500.74	63.7973	35.9092	30.0522
501	63.6868	36.0724	29.7578
501.25	63.6308	36.205	29.622
501.51	63.52	36.548	29.5312
501.77	63.3405	36.936	29.3748
502.03	63.2297	37.2606	29.2976
502.29	63.3847	37.7352	29.2786
502.55	63.2741	38.062	29.1454
502.81	63.1267	38.2234	28.9854
503.07	63.096	38.4234	29.0028
503.33	63.3017	38.722	28.963
503.59	63.1876	38.8624	28.8016
503.85	63.3585	39.0638	28.8298
504.11	63.4992	39.5038	28.8996
504.37	63.3301	39.6754	28.794
504.62	63.0112	39.7776	28.7674
504.88	62.7949	39.8362	28.8692
505.14	62.5059	39.9244	28.6308
505.4	62.1758	40.0882	28.3336
505.66	61.9975	40.6082	28.363
505.92	61.7938	40.8944	28.2168
506.18	61.7618	41.198	28.0578
506.44	61.8096	41.4978	27.963
506.7	61.8324	41.4472	28.1602
506.96	61.917	41.366	28.1358
507.22	61.7991	41.7562	28.1606
507.47	61.6094	42.156	28.1922
507.73	61.6038	42.4754	28.2594
507.99	61.4442	43.0416	28.1126
508.25	61.2475	43.5244	27.98
508.51	61.265	43.7978	27.873
508.77	61.2028	43.9258	27.903
509.03	60.9564	44.2318	27.991
509.29	60.8642	44.6774	27.8498
509.55	60.887	44.7924	27.6922
509.81	60.7306	45.0262	27.724
510.06	60.5951	45.1274	27.612
510.32	60.4668	45.3898	27.4816
510.58	60.6242	45.3786	27.5122
510.84	60.4358	45.7436	27.5662
511.1	60.3736	46.1566	27.467
511.36	60.3721	46.5508	27.4708
511.62	60.5361	46.8144	27.5822
511.88	60.2542	47.1486	27.6282
512.14	60.1031	47.2536	27.5348
512.39	59.8172	47.12	27.4488
512.65	59.7619	47.4864	27.2732
512.91	59.453	47.7768	27.0782
513.17	59.2138	48.1294	26.9142
513.43	58.9655	48.6144	26.8758
513.69	59.0187	49.0362	26.8076
513.95	58.6664	49.1698	26.9446
514.21	58.4384	49.3134	27.0212
514.47	58.3058	49.465	27.02
514.72	58.4521	49.6764	27.1108
514.98	58.2345	50.0428	27.1364
515.24	58.4524	50.3578	27.1114
515.5	58.3999	50.4772	26.971
515.76	58.3072	50.5952	26.9354
516.02	58.088	50.7788	26.7576
516.28	58.298	51.036	26.701
516.54	58.0052	51.3464	26.5868
516.8	57.8351	51.7464	26.5526
517.05	57.9069	52.2002	26.5702
517.31	57.9529	52.572	26.4636
517.57	57.6531	52.6898	26.4436
517.83	57.7038	53.023	26.3184
518.09	58.0006	53.3376	26.2488
518.35	57.9879	53.4822	26.2106
518.61	57.7849	53.5672	26.363
518.86	57.7038	53.8898	26.4586
519.12	57.4606	54.124	26.6016
519.38	57.0783	54.3686	26.76
519.64	56.7059	54.8674	26.7136
519.9	56.4519	55.3266	26.741
520.16	56.0218	55.849	26.6626
520.42	55.8669	55.949	26.5296
520.68	55.6483	56.1568	26.4342
520.93	55.5911	56.3276	26.4976
521.19	55.6674	56.3678	26.5254
521.45	55.7788	56.164	26.4538
521.71	55.7325	56.3178	26.3134
521.97	55.6343	56.7022	26.2178
522.23	55.2843	56.7966	26.1036
522.49	54.9543	57.159	26.061
522.74	54.7301	57.595	26.1258
523	54.5285	58.192	26.1712
523.26	54.2723	58.4184	26.041
523.52	54.3288	58.6954	26.1294
523.78	54.2321	58.789	25.9684
524.04	54.1166	58.9514	25.7632
524.3	53.8933	59.0142	25.8426
524.55	53.8552	59.1446	26.0764
524.81	53.689	59.4444	25.8748
525.07	53.6283	59.8576	25.8274
525.33	53.4811	60.255	25.8866
525.59	53.436	60.3384	25.9696
525.85	53.2659	60.5708	25.9994
526.11	53.3007	60.7458	26.1236
526.36	53.2409	60.8634	26.2512
526.62	53.233	61.0204	26.4028
526.88	53.3112	61.3006	26.2638
527.14	53.2925	61.4402	26.1768
527.4	52.9169	61.6006	26.1506
527.66	52.7239	61.8192	26.053
527.91	52.597	62.0456	26.005
528.17	52.2641	62.2668	26.0656
528.43	51.9882	62.6604	26.15
528.69	52.0692	62.9332	26.2094
528.95	51.8447	63.2502	26.2716
529.21	51.6796	63.376	26.3418
529.46	51.506	63.6356	26.4984
529.72	51.5227	63.6886	26.4284
529.98	51.2995	63.9774	26.482
530.24	51.3148	64.0084	26.5182
530.5	51.2953	64.275	26.4746
530.76	51.2064	64.2208	26.423
531.01	51.2358	64.472	26.6488
531.27	51.158	64.7218	26.7276
531.53	50.9811	64.8902	26.8046
531.79	50.6274	65.185	26.8376
532.05	50.5529	65.6548	26.7952
532.31	50.3119	66.0246	26.6486
532.56	50.1981	66.1034	26.6358
532.82	50.069	66.2932	26.7796
533.08	50.1444	66.2344	26.9132
533.34	50.0195	66.2604	26.841
533.6	49.8222	66.39	26.8262
533.86	49.6531	66.5798	26.9046
534.11	49.5509	66.7252	26.7612
534.37	49.4693	66.781	26.5318
534.63	49.4159	66.8966	26.6936
534.89	49.4057	66.9716	26.6494
535.15	49.4357	67.0562	26.5012
535.4	49.3424	67.3066	26.4444
535.66	49.1491	67.5542	26.5432
535.92	49.1205	67.8206	26.614
536.18	48.8312	67.9444	26.6704
536.44	48.4455	68.0864	26.7702
536.7	48.2314	68.2506	27.0192
536.95	48.0795	68.5458	27.128
537.21	47.8017	68.7902	27.107
537.47	47.8533	68.7822	27.1098
537.73	47.7868	68.8812	27.0046
537.99	47.6188	68.8136	26.8446
538.24	47.3922	68.8308	26.7576
538.5	47.0271	68.7344	26.6724
538.76	46.7415	68.8446	26.5722
539.02	46.705	68.8476	26.4592
539.28	46.5394	69.0804	26.488
539.53	46.4649	69.4392	26.596
539.79	46.4552	69.6806	26.5338
540.05	46.1992	69.8054	26.692
540.31	46.0137	70.0836	26.86
540.57	45.982	70.024	26.8766
540.82	45.942	69.7584	26.8732
541.08	45.8877	69.6994	27.2356
541.34	45.9158	69.8316	27.2384
541.6	45.8598	69.8958	27.289
541.86	45.6945	70.0236	27.3842
542.11	45.6264	70.0992	27.4252
542.37	45.4884	70.2074	27.414
542.63	45.5925	70.2576	27.6646
542.89	45.5899	70.4556	27.8144
543.15	45.4843	70.6864	27.679
543.4	44.9579	71.1362	27.6676
543.66	44.9247	71.2842	27.5058
543.92	44.6167	71.419	27.4198
544.18	44.2725	71.3416	27.2546
544.44	44.2602	71.274	27.662
544.69	44.3633	71.1074	27.8814
544.95	44.2632	71.2972	28.1286
545.21	44.2716	71.4172	28.3172
545.47	44.4366	71.3326	28.5784
545.73	44.3787	71.4942	28.6004
545.98	44.4804	71.7602	28.6822
546.24	44.3981	71.7334	28.8352
546.5	44.2968	71.7978	28.747
546.76	43.99	71.9588	28.8344
547.01	43.8619	71.8204	28.8534
547.27	43.5946	71.861	28.913
547.53	43.3548	72.0096	28.9454
547.79	43.1082	71.945	29.251
548.05	43.0062	71.8254	29.411
548.3	42.8709	71.7002	29.4902
548.56	42.8651	71.3884	29.767
548.82	42.8936	71.2024	29.8694
549.08	42.8014	70.9942	29.8128
549.33	42.5341	71.132	29.7048
549.59	42.5166	71.4348	29.8704
549.85	42.5313	71.4284	29.817
550.11	42.3856	71.4932	29.7896
550.37	42.2918	71.8728	29.8582
550.62	42.3849	72.0568	30.148
550.88	42.1834	71.9132	30.0968
551.14	41.8942	71.8468	30.14
551.4	41.7466	71.7562	30.3542
551.65	41.8057	71.83	30.487
551.91	41.7494	71.7654	30.5046
552.17	41.6032	71.8628	30.6116
552.43	41.6784	72.029	30.6712
552.68	41.6284	72.0636	30.7016
552.94	41.3853	71.9954	30.8258
553.2	41.2511	71.9206	30.9462
553.46	41.3634	71.98	31.1708
553.71	41.2961	72.131	31.492
553.97	41.2264	72.18	31.485
554.23	41.0945	71.951	31.5478
554.49	41.0186	71.9426	31.5504
554.75	40.7446	71.8286	31.6302
555	40.4433	71.5436	31.613
555.26	40.4214	71.54	31.5912
555.52	40.439	71.5372	31.702
555.78	40.2935	71.6234	31.8886
556.03	40.2952	71.69	31.75
556.29	40.283	71.8388	31.7898
556.55	40.1192	71.7878	32.2442
556.81	40.0306	71.7698	32.4054
557.06	39.9349	71.8244	32.5948
557.32	39.7303	71.9124	32.8356
557.58	39.7419	72.19	32.8446
557.84	39.7001	72.3718	32.8058
558.09	39.5409	72.774	32.8758
558.35	39.5016	72.7426	32.8872
558.61	39.4807	72.6832	33.0312
558.87	39.3718	72.3618	33.2884
559.12	39.2293	72.2296	33.357
559.38	39.0845	72.0196	33.3702
559.64	39.0642	71.8356	33.4118
559.89	38.9528	71.976	33.4618
560.15	38.7563	72.0316	33.3684
560.41	38.6917	72.1786	33.5114
560.67	38.7706	72.075	33.7058
560.92	38.5507	72.0396	33.9008
561.18	38.4808	71.8342	34.0892
561.44	38.4651	71.7556	34.3038
561.7	38.3817	71.5584	34.3698
561.95	38.233	71.401	34.5838
562.21	38.1538	71.3678	34.8216
562.47	37.9249	71.3532	34.988
562.73	37.7992	71.2698	35.145
562.98	37.8784	71.1544	35.3336
563.24	37.8535	71.453	35.3074
563.5	37.911	71.4696	35.3118
563.75	38.0225	71.404	35.3922
564.01	37.9099	71.2276	35.5378
564.27	37.4737	71.0746	35.5898
564.53	37.3611	70.5522	35.5766
564.78	37.0728	70.3644	35.6274
565.04	36.8831	70.3198	35.618
565.3	36.7931	70.24	35.5722
565.56	36.7787	70.2554	35.69
565.81	36.6876	70.525	35.9338
566.07	36.8078	70.6148	36.0688
566.33	36.6724	70.5346	36.2442
566.58	36.5436	70.5068	36.5886
566.84	36.4378	70.6584	36.6702
567.1	36.2579	70.3506	36.7654
567.36	36.0812	70.228	36.8768
567.61	36.091	70.3012	37.0824
567.87	36.1045	70.5804	37.2096
568.13	36.195	70.2544	37.302
568.38	36.2534	70.1944	37.4882
568.64	36.1826	69.9744	37.7022
568.9	36.1526	69.8326	37.656
569.16	36.0601	69.5098	37.6818
569.41	35.9232	69.6352	37.8068
569.67	35.8928	69.8242	37.8596
569.93	35.9349	69.9812	37.882
570.18	35.7725	69.8306	38.0576
570.44	35.7358	69.9362	37.9436
570.7	35.5592	69.5588	38.106
570.96	35.383	69.4272	38.2626
571.21	35.1649	69.2226	38.3366
571.47	35.1368	68.9226	38.453
571.73	35.04	68.6966	38.788
571.98	35.1043	68.771	38.7796
572.24	35.1452	68.3864	38.86
572.5	35.2029	68.2132	39.0842
572.75	35.3088	68.2394	39.1554
573.01	35.357	68.0656	39.1718
573.27	35.4288	67.8966	39.399
573.53	35.3616	67.9966	39.5254
573.78	35.406	67.7948	39.5966
574.04	35.2817	67.6886	39.6418
574.3	35.1709	67.5788	39.738
574.55	34.9989	67.5234	39.844
574.81	34.7974	67.2886	39.8732
575.07	34.5608	67.4692	39.84
575.32	34.5477	67.381	40.046
575.58	34.5327	67.321	40.2834
575.84	34.4582	67.0154	40.5172
576.09	34.4177	66.7918	40.6912
576.35	34.4305	66.3158	40.96
576.61	34.4071	66.1226	41.2594
576.87	34.3344	65.716	41.4462
577.12	34.2524	65.8438	41.485
577.38	34.2782	65.9858	41.5462
577.64	34.2066	65.9192	41.7578
577.89	34.034	65.8322	41.7336
578.15	34.0292	65.8738	41.8536
578.41	33.9457	65.7104	41.9864
578.66	33.8874	65.5592	42.333
578.92	33.8163	65.5172	42.454
579.18	33.7973	65.2848	42.5258
579.43	33.7805	65.203	42.5908
579.69	33.7763	65.0256	42.7
579.95	33.8404	64.611	42.6746
580.2	33.824	64.5818	42.6036
580.46	33.7194	64.6838	42.8432
580.72	33.504	64.61	42.81
580.97	33.4237	64.481	43.0448
581.23	33.3299	64.6388	43.2476
581.49	33.329	64.537	43.408
581.74	33.3284	64.4498	43.5138
582	33.3907	64.163	43.6466
582.26	33.3914	64.0076	43.7238
582.51	33.3346	63.6672	43.825
582.77	33.2683	63.4256	44.062
583.03	33.2282	63.0132	44.0944
583.28	33.133	62.9916	44.2612
583.54	33.1591	62.76	44.4322
583.8	33.1324	62.6862	44.505
584.05	33.1694	62.7182	44.6708
584.31	33.1395	62.7248	44.8798
584.57	33.1043	62.4072	45.0218
584.82	32.9799	62.3814	45.0506
585.08	32.7901	62.1474	45.0916
585.34	32.6001	61.932	45.1098
585.59	32.4919	61.6348	45.1026
585.85	32.4036	61.6028	45.3366
586.11	32.3362	61.5424	45.522
586.36	32.3593	61.6758	45.89
586.62	32.419	61.618	45.9988
586.88	32.5625	61.656	46.2006
587.13	32.6731	61.5622	46.2246
587.39	32.7754	61.3396	46.3666
587.65	32.8272	61.1944	46.357
587.9	32.7579	61.0082	46.5742
588.16	32.622	60.775	46.8278
588.42	32.615	60.6154	47.0988
588.67	32.5577	60.4632	47.3528
588.93	32.4656	60.1388	47.5764
589.19	32.4727	59.9254	47.781
589.44	32.4159	59.7914	47.8928
589.7	32.2966	59.668	48.0486
589.95	32.2636	59.6342	47.8892
590.21	32.2207	59.7314	47.8072
590.47	32.1146	59.4488	47.8622
590.72	32.0676	59.3816	47.9434
590.98	31.9956	59.2518	47.9636
591.24	31.9523	59.1498	48.2724
591.49	32.0022	58.8802	48.6344
591.75	31.934	58.8012	48.7454
592.01	31.9794	58.5002	48.9886
592.26	31.9483	58.3414	49.2248
592.52	31.912	58.2576	49.283
592.77	31.8941	58.071	49.4396
593.03	31.9936	57.7832	49.5098
593.29	31.9169	57.8914	49.683
593.54	31.9344	57.7678	49.8234
593.8	31.9829	57.3166	50.075
594.06	31.8707	56.976	50.1406
594.31	31.8203	57.0744	50.461
594.57	31.7869	56.7834	50.4968
594.83	31.6939	56.6406	50.5576
595.08	31.6197	56.501	50.6018
595.34	31.6264	56.3092	50.6868
595.59	31.5482	56.0566	50.7926
595.85	31.5248	55.9174	50.9206
596.11	31.5246	55.8164	51.0714
596.36	31.4832	55.8028	51.2468
596.62	31.4282	55.7944	51.3986
596.88	31.4777	55.6322	51.3618
597.13	31.3734	55.3528	51.4544
597.39	31.3681	55.1326	51.578
597.64	31.4026	54.9202	51.6746
597.9	31.3775	54.887	51.7528
598.16	31.3061	54.8216	51.8046
598.41	31.3548	54.6998	51.7586
598.67	31.3845	54.5074	51.8784
598.93	31.319	54.4252	51.9664
599.18	31.2708	54.0494	52.1366
599.44	31.263	53.913	52.3898
599.69	31.3529	53.7978	52.7084
599.95	31.2628	53.7154	52.7986
600.21	31.2988	53.458	53.0784
600.46	31.4084	53.6124	53.2656
600.72	31.4838	53.43	53.398
600.97	31.3765	53.33	53.3294
601.23	31.4273	53.1848	53.4076
601.49	31.4045	53.0926	53.3748
601.74	31.3076	52.8154	53.5028
602	31.2399	52.6624	53.7556
602.25	31.3142	52.5372	53.8788
602.51	31.2634	52.485	53.8238
602.77	31.2677	52.4334	53.938
603.02	31.302	52.0848	53.926
603.28	31.2676	51.8842	53.752
603.53	31.1816	51.7048	53.989
603.79	31.1643	51.4168	54.4014
604.05	31.1905	51.2426	54.4966
604.3	31.1678	51.361	54.6498
604.56	31.0799	51.2738	54.982
604.81	31.15	51.2148	54.9812
605.07	31.1839	51.1256	55.0416
605.33	31.0012	50.7692	55.136
605.58	30.9999	50.6908	55.15
605.84	31.0534	50.4962	55.0864
606.09	30.9666	50.3048	55.02
606.35	30.9068	50.1586	55.0616
606.61	30.9266	50.091	55.2618
606.86	30.9588	49.857	55.3812
607.12	30.9893	49.7984	55.5922
607.37	30.9704	49.72	56.0198
607.63	30.9077	49.6888	56.2356
607.89	30.89	49.5882	56.279
608.14	30.8427	49.419	56.2784
608.4	30.7629	49.2594	56.2548
608.65	30.6834	48.9978	56.113
608.91	30.6907	48.6414	55.8706
609.16	30.6722	48.4818	55.6302
609.42	30.6078	48.328	55.8464
609.68	30.4951	48.1554	55.9802
609.93	30.639	48.0274	56.188
610.19	30.7474	47.998	56.5922
610.44	30.8379	47.874	56.9638
610.7	30.8603	47.7934	56.9982
610.96	30.9931	47.3934	57.0826
611.21	31.0814	47.304	57.1724
611.47	31.1751	47.0156	57.1614
611.72	31.0754	46.872	57.1602
611.98	31.1419	46.6058	57.3188
612.23	31.1732	46.5948	57.422
612.49	31.0785	46.3348	57.7278
612.75	31.0103	46.2588	57.9776
613	31.1206	46.1364	58.2416
613.26	31.1014	46.0066	58.2412
613.51	31.1069	45.9806	58.399
613.77	31.2241	46.016	58.412
614.02	31.2515	45.9062	58.5372
614.28	31.3187	45.7482	58.666
614.54	31.3107	45.6794	58.8752
614.79	31.3468	45.6396	58.9276
615.05	31.2414	45.4344	58.9086
615.3	31.3078	45.1174	58.9282
615.56	31.3362	44.9682	59.1
615.81	31.4091	44.6934	59.2666
616.07	31.4861	44.4936	59.4432
616.32	31.5413	44.3382	59.644
616.58	31.4881	44.3466	59.6532
616.84	31.4695	44.0722	59.6236
617.09	31.4723	44.0012	59.7698
617.35	31.3811	43.7084	59.8512
617.6	31.2894	43.488	59.934
617.86	31.2348	43.1936	59.9848
618.11	31.2395	42.9966	59.98
618.37	31.246	42.6984	60.1232
618.62	31.197	42.4444	60.0502
618.88	31.2546	42.2878	60.1798
619.14	31.2203	42.2278	60.3
619.39	31.1749	42.023	60.577
619.65	31.2015	41.6624	60.5684
619.9	31.3428	41.567	60.8972
620.16	31.3019	41.3272	60.9042
620.41	31.3593	41.0908	61.0304
620.67	31.2886	41.0808	61.0232
620.92	31.2001	41.1352	61.0956
621.18	31.1767	40.9564	61.1766
621.43	31.2263	40.8348	61.2336
621.69	31.2298	40.7508	61.4786
621.95	31.3785	40.6524	61.693
622.2	31.4168	40.7826	61.7024
622.46	31.3611	40.769	61.7628
622.71	31.3359	40.6212	61.855
622.97	31.411	40.4308	61.8298
623.22	31.3236	40.3346	61.7604
623.48	31.4436	39.949	61.7852
623.73	31.4439	39.6804	61.8094
623.99	31.4222	39.501	62.0546
624.24	31.4849	39.463	62.1658
624.5	31.5869	39.3444	62.302
624.75	31.4723	39.2904	62.5014
625.01	31.5816	39.1638	62.5016
625.27	31.6688	39.1186	62.52
625.52	31.6576	39.0024	62.4084
625.78	31.6523	38.8562	62.554
626.03	31.8116	38.7258	62.7894
626.29	31.7559	38.6874	63.1158
626.54	31.8296	38.5656	63.157
626.8	31.8783	38.3696	63.3282
627.05	31.8716	38.1044	63.2714
627.31	31.8191	37.8638	63.2318
627.56	31.948	37.8132	62.9612
627.82	31.9355	37.7284	63.0754
628.07	31.8417	37.5438	63.2992
628.33	31.8713	37.4588	63.3242
628.58	31.8436	37.3432	63.4248
628.84	31.7876	37.1628	63.7074
629.09	31.9029	37.0542	63.806
629.35	31.9024	36.9398	63.6852
629.6	31.9021	36.5718	63.763
629.86	32.0271	36.5952	63.6526
630.11	32.0436	36.4512	63.5126
630.37	31.8877	36.1556	63.634
630.63	31.9255	35.9478	63.8198
630.88	31.978	36.0028	63.8898
631.14	31.9246	35.7066	63.8696
631.39	31.9508	35.4252	64.0906
631.65	31.9791	35.4026	63.9042
631.9	32.0333	35.3212	63.7518
632.16	32.0324	35.2046	63.9066
632.41	32.0643	35.1002	64.1644
632.67	32.1091	35.1612	64.364
632.92	32.2178	35.0186	64.5834
633.18	32.206	34.9238	64.8192
633.43	32.2213	34.7892	64.8704
633.69	32.299	34.72	64.939
633.94	32.3518	34.4532	64.8332
634.2	32.3845	34.2024	64.9076
634.45	32.4596	34.0038	64.8622
634.71	32.4653	33.8554	64.8404
634.96	32.4621	33.5872	64.823
635.22	32.3051	33.4386	65.013
635.47	32.3217	33.3448	65.0078
635.73	32.2774	33.3352	65.2366
635.98	32.2742	33.2832	65.3192
636.24	32.2406	33.0866	65.5304
636.49	32.318	33.1154	65.569
636.75	32.3264	33.0664	65.5414
637	32.3462	32.846	65.4758
637.26	32.4506	32.61	65.5316
637.51	32.5048	32.6284	65.4984
637.77	32.6113	32.3434	65.4862
638.02	32.5343	32.1602	65.6788
638.28	32.6465	32.0408	65.764
638.53	32.6346	32.024	65.7534
638.79	32.6285	31.9526	65.678
639.04	32.5987	31.8934	65.8192
639.3	32.7552	31.7396	65.962
639.55	32.768	31.64	65.8602
639.8	32.7085	31.5136	65.955
640.06	32.7398	31.3702	66.078
640.31	32.7453	31.2452	66.2548
640.57	32.7487	31.2394	66.3206
640.82	32.7975	31.2	66.425
641.08	32.8745	31.008	66.5858
641.33	32.922	30.9356	66.5134
641.59	33.0182	30.7638	66.251
641.84	33.0137	30.5544	66.204
642.1	32.9729	30.3706	66.3004
642.35	33.0211	30.3938	66.4316
642.61	33.0859	30.2842	66.6612
642.86	33.1447	30.1194	66.6698
643.12	33.1303	29.95	66.4814
643.37	33.2686	29.7582	66.565
643.63	33.263	29.5316	66.446
643.88	33.2398	29.3348	66.5536
644.14	33.2338	29.434	66.5392
644.39	33.2756	29.4824	66.928
644.65	33.2373	29.4378	67.0984
644.9	33.3907	29.2302	67.1088
645.15	33.3957	29.1016	66.9818
645.41	33.3339	28.9044	67.1222
645.66	33.3633	28.6796	66.9448
645.92	33.4015	28.5548	66.8122
646.17	33.3735	28.5174	66.8534
646.43	33.4621	28.3516	66.8162
646.68	33.615	28.2836	66.7186
646.94	33.6675	28.143	66.8314
647.19	33.6836	28.0568	66.798
647.45	33.6619	27.9754	66.8568
647.7	33.7369	27.9796	67.024
647.96	33.6896	27.7476	67.1792
648.21	33.7761	27.7212	66.9864
648.46	33.84	27.5304	67.0752
648.72	33.8675	27.5112	66.9992
648.97	33.6979	27.3892	67.069
649.23	33.7506	27.3486	67.1928
649.48	33.6416	27.256	67.3438
649.74	33.6123	27.2304	67.4674
649.99	33.6854	26.975	67.6922
650.25	33.8108	26.784	67.662
650.5	33.9528	26.6684	67.6436
650.76	34.1432	26.454	67.6278
651.01	34.2434	26.4324	67.547
651.26	34.2135	26.4264	67.505
651.52	34.2888	26.313	67.5128
651.77	34.2006	26.1566	67.4634
652.03	34.1576	26.0888	67.75
652.28	34.0427	25.8708	67.806
652.54	34.1811	25.72	67.7538
652.79	34.2264	25.6214	67.8232
653.05	34.3066	25.533	68.0156
653.3	34.3378	25.515	67.778
653.55	34.3827	25.4282	67.847
653.81	34.3809	25.3312	67.9936
654.06	34.4658	25.1948	67.9542
654.32	34.4267	25.1218	67.858
654.57	34.4322	25.0054	67.9482
654.83	34.5169	24.9164	67.8774
655.08	34.5156	24.838	67.788
655.33	34.3813	24.8438	67.731
655.59	34.4042	24.7308	67.6848
655.84	34.4621	24.6544	67.7118
656.1	34.4926	24.5482	67.7628
656.35	34.5437	24.4942	67.7888
656.61	34.6184	24.3018	67.8334
656.86	34.5554	24.2868	67.855
657.11	34.5582	24.175	67.872
657.37	34.5871	24.0212	67.8872
657.62	34.6912	23.8426	68.0982
657.88	34.9315	23.7704	68.1776
658.13	35.0799	23.6452	68.2062
658.39	35.1043	23.5268	68.2288
658.64	35.1445	23.484	68.3732
658.89	35.0594	23.4326	68.2724
659.15	34.9534	23.4648	68.4334
659.4	34.9703	23.3622	68.6068
659.66	35.0038	23.2106	68.5244
659.91	35.0336	23.2382	68.5166
660.17	34.9702	23.1732	68.2712
660.42	35.0102	23.0416	67.9338
660.67	35.1315	23.0212	67.8418
660.93	35.2349	22.9544	67.9062
661.18	35.3137	22.6596	67.6868
661.44	35.5137	22.6378	67.8718
661.69	35.5859	22.5814	67.9446
661.94	35.6238	22.4674	67.8908
662.2	35.5974	22.4242	67.735
662.45	35.5737	22.4052	67.7848
662.71	35.5949	22.2994	67.7772
662.96	35.5209	22.2116	67.6306
663.22	35.5029	22	67.5234
663.47	35.5849	22.0012	67.6984
663.72	35.6041	21.9896	67.6812
663.98	35.5704	21.888	67.7374
664.23	35.5008	21.7334	67.845
664.49	35.4599	21.7702	67.827
664.74	35.5634	21.4854	67.6986
664.99	35.7087	21.383	67.7104
665.25	35.743	21.3034	67.6536
665.5	35.9968	21.3072	67.7094
665.76	36.1641	21.211	67.805
666.01	35.9897	21.2638	67.9492
666.26	35.8939	21.1784	67.9912
666.52	35.9624	21.13	67.8668
666.77	35.8855	21.0098	67.9564
667.03	35.8238	20.9704	67.94
667.28	36.0287	20.9236	67.8034
667.53	36.1704	20.8688	67.6556
667.79	36.2551	20.736	67.7344
668.04	36.269	20.6746	67.7016
668.3	36.3976	20.5414	67.4866
668.55	36.3934	20.5018	67.4974
668.8	36.3958	20.3434	67.5924
669.06	36.358	20.3006	67.7182
669.31	36.3817	20.2756	67.6722
669.56	36.4176	20.2602	67.7526
669.82	36.4839	20.1752	67.8682
670.07	36.4777	20.1656	67.6954
670.33	36.5533	20.0592	67.491
670.58	36.6734	19.9836	67.4596
670.83	36.6604	19.9614	67.5426
671.09	36.7009	19.8724	67.4214
671.34	36.7786	19.8458	67.4758
671.6	36.8287	19.7676	67.3786
671.85	36.849	19.6998	67.2356
672.1	36.8501	19.5656	67.1536
672.36	36.8537	19.521	67.0506
672.61	36.9092	19.4876	67.2482
672.86	37.0507	19.4472	67.408
673.12	37.1116	19.4296	67.4256
673.37	37.1435	19.3402	67.3956
673.63	37.1209	19.2228	67.4148
673.88	37.0063	19.135	67.286
674.13	36.9648	18.9934	67.3484
674.39	37.0195	18.818	67.5278
674.64	37.0565	18.7608	67.7456
674.89	37.1207	18.8212	67.578
675.15	37.2155	18.7782	67.5174
675.4	37.2583	18.9258	67.485
675.66	37.2205	18.9072	67.328
675.91	37.2667	19.0016	67.1298
676.16	37.3036	18.9252	67.3442
676.42	37.3146	18.967	67.2344
676.67	37.2369	18.8564	66.7808
676.92	37.3458	18.9184	66.688
677.18	37.4086	18.8076	66.5544
677.43	37.4459	18.8026	66.4678
677.68	37.5175	18.6568	66.681
677.94	37.7278	18.5558	66.7338
678.19	37.6453	18.421	66.864
678.45	37.7307	18.3724	66.9068
678.7	37.8818	18.2294	66.821
678.95	37.9667	18.214	66.6556
679.21	37.8738	18.2186	66.801
679.46	38.0692	18.2614	66.5684
679.71	38.1105	18.1608	66.4438
679.97	38.1987	18.0824	66.5306
680.22	38.3249	17.9836	66.3662
680.47	38.4084	17.8286	66.274
680.73	38.3737	17.7154	66.3918
680.98	38.3789	17.7064	66.5522
681.23	38.2334	17.7702	66.3082
681.49	38.2907	17.7262	66.2704
681.74	38.4336	17.7986	66.317
681.99	38.4661	17.7898	66.1538
682.25	38.4621	17.8188	65.9734
682.5	38.4628	17.7508	65.9188
682.75	38.4167	17.8018	65.9144
683.01	38.3877	17.7912	65.8798
683.26	38.4419	17.7428	65.9756
683.52	38.5893	17.7032	66.0884
683.77	38.731	17.6838	66.2856
684.02	38.8217	17.5812	66.39
684.28	38.8335	17.4804	66.3858
684.53	38.8185	17.4684	66.3272
684.78	38.7269	17.4458	66.0956
685.04	38.6441	17.4192	65.819
685.29	38.6154	17.403	65.5766
685.54	38.697	17.406	65.2568
685.8	38.7204	17.3568	65.1496
686.05	38.7376	17.1686	65.1678
686.3	38.9379	17.1546	65.2122
686.56	38.9472	17.1444	65.311
686.81	38.8787	17.131	65.2606
687.06	39.0046	17.0882	65.4386
687.32	39.1314	17.1694	65.3694
687.57	39.146	17.05	65.149
687.82	39.0995	17.0196	64.96
688.08	39.1759	16.9494	65.209
688.33	39.0533	16.907	64.8616
688.58	39.0223	16.879	64.9152
688.84	38.9705	16.8636	65.1922
689.09	39.0519	16.7986	65.3064
689.34	39.0523	16.7292	65.1308
689.59	39.1227	16.784	65.0964
689.85	39.1044	16.7586	64.9238
690.1	39.22	16.6186	64.707
690.35	39.304	16.5342	64.608
690.61	39.4349	16.6426	64.7042
690.86	39.5499	16.6012	64.931
691.11	39.7662	16.5848	65.003
691.37	39.7334	16.6376	65.0024
691.62	39.7718	16.6742	64.853
691.87	39.7729	16.6116	64.6106
692.13	39.7852	16.6404	64.5722
692.38	39.7569	16.598	64.4288
692.63	39.7488	16.5474	64.3704
692.89	39.8164	16.5568	64.3164
693.14	39.7921	16.494	64.1948
693.39	39.8458	16.4172	63.9284
693.65	39.8055	16.4316	63.938
693.9	39.8735	16.463	63.8024
694.15	39.9624	16.4298	63.6582
694.4	39.9322	16.3858	63.781
694.66	39.8741	16.3296	63.5662
694.91	39.8439	16.3296	63.264
695.16	39.8481	16.3088	63.2132
695.42	39.7394	16.1694	63.4884
695.67	39.7006	16.1436	63.4668
695.92	39.7144	16.0142	63.4598
696.18	39.7639	15.9048	63.6042
696.43	39.8437	15.931	63.596
696.68	39.9364	16.0828	63.346
696.93	40.1751	16.0996	63.1718
697.19	40.3284	16.0936	63.2938
697.44	40.4636	15.9796	63.0166
697.69	40.5458	16.0128	62.816
697.95	40.4669	16.0052	62.7242
698.2	40.5698	16.0528	62.7266
698.45	40.6617	16.1654	62.6652
698.71	40.7984	16.31	62.8708
698.96	40.8153	16.234	62.889
699.21	40.9581	16.1172	62.8012
699.46	40.9287	16.026	62.4744
699.72	40.8729	15.9584	62.3098
699.97	40.7107	15.9276	62.176
700.22	40.7392	15.9072	61.9884
700.48	40.7987	16.0046	61.9402
700.73	40.8033	16.068	61.976
700.98	40.9648	16.056	61.9418
701.23	41.1243	15.9392	61.8138
701.49	41.1926	15.9194	62.0198
701.74	41.1716	15.9292	61.8802
701.99	41.2052	15.853	61.9872
702.25	41.0861	15.8564	61.7804
702.5	41.0553	15.8628	61.418
702.75	41.0015	16.015	61.1652
703	41.0452	15.9266	61.2246
703.26	41.0277	15.8792	60.8892
703.51	41.0686	15.8308	60.9116
703.76	41.1012	15.9652	61.1708
704.01	41.1268	15.8386	61.0944
704.27	41.1536	15.8518	60.9062
704.52	41.209	15.8452	60.82
704.77	41.2689	15.8704	60.7474
705.03	41.2699	15.736	60.6
705.28	41.3304	15.695	60.608
705.53	41.3237	15.6618	60.6328
705.78	41.3491	15.7196	60.817
706.04	41.2572	15.7452	60.7006
706.29	41.398	15.8854	60.692
706.54	41.3123	15.8952	60.7396
706.79	41.4028	15.9808	60.6822
707.05	41.419	16.0408	60.4542
707.3	41.496	15.9994	60.2944
707.55	41.4526	15.951	60.244
707.81	41.4744	15.897	60.147
708.06	41.4569	15.8398	60.041
708.31	41.3864	15.68	59.92
708.56	41.4695	15.7334	59.9222
708.82	41.5572	15.6854	59.7596
709.07	41.7053	15.6632	59.5368
709.32	41.6318	15.6422	59.4624
709.57	41.8372	15.7172	59.4172
709.83	41.8648	15.6086	59.2454
710.08	41.8699	15.5754	59.1142
710.33	41.7535	15.682	58.8794
710.58	41.8669	15.6494	58.5082
710.84	41.7336	15.6442	58.3956
711.09	41.7563	15.6838	58.348
711.34	41.7085	15.7256	58.396
711.59	41.9355	15.703	58.5314
711.85	41.8494	15.7608	58.5662
712.1	41.9875	15.693	58.6118
712.35	41.9636	15.7352	58.51
712.6	42.0473	15.724	58.2398
712.86	41.9934	15.7506	57.9544
713.11	42.1683	15.6418	58.0628
713.36	42.145	15.6694	58.083
713.61	42.0762	15.6838	58.158
713.87	42.0524	15.6582	58.262
714.12	42.1182	15.6608	58.332
714.37	42.1884	15.7466	58.268
714.62	42.1883	15.7732	58.1604
714.88	42.3604	15.6982	58.0794
715.13	42.5748	15.67	58.1226
715.38	42.5044	15.5284	58.1086
715.63	42.3466	15.5548	58.1016
715.88	42.4032	15.6064	57.8332
716.14	42.4486	15.6004	57.6088
716.39	42.2045	15.6052	57.446
716.64	42.359	15.76	57.2246
716.89	42.3681	15.7678	57.0428
717.15	42.2576	15.7794	56.9776
717.4	42.1485	15.8762	56.9716
717.65	42.1942	15.962	56.6378
717.9	42.2141	15.9556	56.5254
718.16	42.4312	15.985	56.4476
718.41	42.6472	15.8264	56.4376
718.66	42.86	15.7626	56.21
718.91	43.0018	15.6666	56.1364
719.16	42.9041	15.5788	56.195
719.42	42.6797	15.5886	56.0202
719.67	42.5207	15.6904	56.1764
719.92	42.4458	15.6702	56.3824
720.17	42.3497	15.6754	56.4592
720.43	42.5086	15.678	56.2706
720.68	42.736	15.5574	56.1504
720.93	42.9757	15.614	55.7832
721.18	42.9537	15.5818	55.5628
721.43	43.0515	15.669	55.3978
721.69	42.9073	15.743	55.4354
721.94	42.9089	15.9264	55.3876
722.19	42.7123	15.998	55.3332
722.44	42.6705	16.091	55.1308
722.7	42.7052	16.0556	55.0712
722.95	42.8673	16.0354	54.8396
723.2	42.8278	15.96	54.8716
723.45	42.8012	15.8874	54.7938
723.7	42.9393	15.9982	54.8564
723.96	42.9656	16.091	54.9774
724.21	42.9765	16.0952	54.972
724.46	42.9999	16.1248	54.9838
724.71	43.1707	16.174	54.9124
724.96	43.1236	16.1414	54.7924
725.22	43.0626	16.1242	54.6668
725.47	42.9586	16.1864	54.4766
725.72	43.1956	16.0588	54.2986
725.97	43.1539	16.0274	54.147
726.22	43.2554	16.0406	54.054
726.48	43.2446	16.0452	54.1662
726.73	43.3073	15.9692	54.2132
726.98	43.0245	16.1242	53.8498
727.23	43.1	16.2302	53.6364
727.48	43.0256	16.2362	53.7054
727.74	43.0756	16.2834	53.4444
727.99	43.1228	16.409	53.3758
728.24	43.1914	16.4514	53.65
728.49	43.2278	16.4228	53.8884
728.74	43.3068	16.509	53.657
729	43.3356	16.4494	53.5342
729.25	43.5228	16.3958	53.5578
729.5	43.6638	16.309	53.4954
729.75	43.6176	16.2574	53.0522
730	43.6601	16.1612	52.9388
730.26	43.6773	16.2682	52.7094
730.51	43.4519	16.2768	52.4928
730.76	43.4154	16.3492	52.255
731.01	43.47	16.4078	52.3892
731.26	43.3959	16.4712	52.3342
731.51	43.4697	16.5168	52.3666
731.77	43.5106	16.5516	52.503
732.02	43.4615	16.5198	52.2626
732.27	43.3301	16.544	52.0996
732.52	43.3685	16.5314	51.987
732.77	43.2292	16.5656	52.0022
733.03	43.2719	16.7008	51.762
733.28	43.386	16.7612	51.9532
733.53	43.5488	16.723	52.0064
733.78	43.769	16.7946	52.0732
734.03	43.8056	16.7938	51.9854
734.28	43.6846	16.7756	51.7914
734.54	43.6482	16.7706	51.5992
734.79	43.6668	16.8572	51.4696
735.04	43.6972	16.8904	51.1396
735.29	43.8406	16.79	51.0288
735.54	43.9691	16.6842	51.0098
735.79	43.9901	16.6818	50.9546
736.05	44.0338	16.6568	50.745
736.3	43.8133	16.6762	50.7572
736.55	43.7219	16.747	50.4458
736.8	43.7227	16.7746	50.369
737.05	43.6933	16.8146	50.2654
737.3	43.6932	16.7954	50.3848
737.56	43.7098	16.7464	50.3226
737.81	43.7725	16.6904	50.3034
738.06	43.7616	16.7038	50.2452
738.31	43.7527	16.7102	50.1468
738.56	43.7483	16.816	50.0212
738.81	43.8921	16.8492	50.0784
739.07	43.8249	16.902	50.0308
739.32	43.7276	17.0364	49.6922
739.57	43.7678	17.0658	49.5746
739.82	43.7737	16.9604	49.4542
740.07	43.6605	16.9618	49.2358
740.32	43.7382	16.9456	49.249
740.58	43.8263	16.9076	49.3828
740.83	43.986	16.9022	49.317
741.08	44.1347	16.988	49.2294
741.33	44.1421	16.978	49.1404
741.58	44.0938	16.9634	49.0288
741.83	44.0971	16.9302	49.1604
742.08	44.0306	16.9578	49.142
742.34	44.0079	16.9924	49.2626
742.59	44.0082	17.0522	49.2904
742.84	44.0269	17.195	49.2396
743.09	44.0983	17.1832	48.9314
743.34	44.1203	17.2302	48.8144
743.59	44.0639	17.246	48.5556
743.84	44.1147	17.2368	48.4056
744.1	44.2817	17.2838	48.124
744.35	44.3628	17.4092	48.0516
744.6	44.3477	17.5378	47.9126
744.85	44.3134	17.5684	47.8036
745.1	44.3619	17.6314	47.7338
745.35	44.3944	17.5646	47.8148
745.6	44.4849	17.4624	47.8464
745.86	44.4303	17.414	47.8186
746.11	44.4321	17.5158	47.7212
746.36	44.4093	17.4882	47.7104
746.61	44.3422	17.5536	47.6756
746.86	44.1839	17.6598	47.6442
747.11	44.2148	17.6562	47.718
747.36	44.2814	17.6788	47.7642
747.62	44.2712	17.6906	47.6052
747.87	44.2459	17.672	47.485
748.12	44.2449	17.7008	47.2684
748.37	44.2859	17.7104	46.963
748.62	44.2254	17.6448	46.7182
748.87	44.1864	17.687	46.674
749.12	44.2114	17.6936	46.5158
749.37	44.1983	17.6648	46.463
749.63	44.122	17.5628	46.5318
749.88	44.1736	17.6036	46.4234
750.13	44.2294	17.5914	46.2956
750.38	44.1853	17.6262	46.3986
750.63	44.3026	17.6266	46.3936
750.88	44.4076	17.8038	46.2868
751.13	44.4059	17.758	46.4404
751.38	44.3986	17.7598	46.3554
751.64	44.5113	17.84	46.2576
751.89	44.5701	17.9418	46.2526
752.14	44.5127	17.9502	46.4022
752.39	44.3843	17.9902	46.3706
752.64	44.4706	18.1052	46.3944
752.89	44.4643	18.065	46.2426
753.14	44.3444	18.0312	45.8622
753.39	44.2831	18.0244	45.5672
753.64	44.4042	18.0144	45.499
753.9	44.3825	17.9428	45.4524
754.15	44.4002	17.996	45.3888
754.4	44.4354	18.0322	45.5452
754.65	44.5917	18.2102	45.4612
754.9	44.5253	18.236	45.3586
755.15	44.4658	18.3572	45.216
755.4	44.346	18.2202	45.2496
755.65	44.3916	18.18	45.2248
755.9	44.3379	18.1384	45.0372
756.16	44.3688	18.1842	44.9578
756.41	44.2723	18.111	44.9198
756.66	44.2316	18.223	44.8036
756.91	44.1083	18.3444	44.5326
757.16	43.9841	18.3608	44.5648
757.41	44.0899	18.3466	44.5008
757.66	44.1889	18.396	44.217
757.91	44.1956	18.5136	44.186
758.16	44.311	18.5162	44.2624
758.41	44.55	18.4602	44.2986
758.66	44.5421	18.5314	44.1704
758.92	44.5742	18.546	44.186
759.17	44.6177	18.5804	43.999
759.42	44.5039	18.564	43.8056
759.67	44.3159	18.4806	43.7594
759.92	44.3162	18.4142	43.5816
760.17	44.2428	18.4038	43.7492
760.42	44.2071	18.4058	43.6528
760.67	44.3447	18.437	43.7498
760.92	44.4604	18.6396	43.6322
761.17	44.277	18.7948	43.525
761.42	44.2973	18.7654	43.3814
761.68	44.3297	18.6654	43.3742
761.93	44.1938	18.749	43.2534
762.18	44.0496	18.7016	42.893
762.43	44.2282	18.636	42.9918
762.68	44.2294	18.8038	42.8922
762.93	44.2819	18.836	42.7718
763.18	44.445	18.8594	42.818
763.43	44.4114	18.94	42.988
763.68	44.2386	19.0562	42.9092
763.93	44.3323	19.1032	42.8714
764.18	44.3646	19.1012	42.8182
764.43	44.2305	19.1246	42.7204
764.68	44.3521	19.1948	42.5056
764.94	44.4697	19.2576	42.2296
765.19	44.4951	19.3302	42.1874
765.44	44.5477	19.5088	42.21
765.69	44.5766	19.505	42.0394
765.94	44.5908	19.3886	42.1914
766.19	44.5451	19.2908	42.4042
766.44	44.585	19.2584	42.2148
766.69	44.4387	19.296	42.095
766.94	44.5073	19.3348	41.9598
767.19	44.584	19.3922	41.8006
767.44	44.6706	19.4222	41.6322
767.69	44.7173	19.5374	41.6292
767.94	44.7252	19.5306	41.606
768.19	44.7324	19.4844	41.6026
768.45	44.662	19.474	41.5844
768.7	44.7077	19.6442	41.5134
768.95	44.6769	19.4138	41.5732
769.2	44.8568	19.4626	41.3128
769.45	44.9341	19.7126	41.2338
769.7	44.8899	19.7746	41.1446
769.95	44.7986	19.6884	41.1914
770.2	44.7815	19.7936	41.028
770.45	44.8176	19.651	41.0758
770.7	44.8781	19.5016	40.8904
770.95	44.7703	19.5662	40.7548
771.2	44.7028	19.6392	40.6924
771.45	44.5781	19.8326	40.5922
771.7	44.4997	20.0888	40.5972
771.95	44.2854	20.0956	40.6318
772.2	44.3199	19.9482	40.6776
772.45	44.3955	19.8716	40.553
772.7	44.5031	19.807	40.384
772.95	44.3395	19.638	40.1444
773.21	44.3121	19.617	40.1136
773.46	44.2406	19.7634	39.9434
773.71	44.452	19.7546	39.737
773.96	44.4046	19.787	39.7524
774.21	44.4419	20.0948	39.959
774.46	44.7048	20.1958	39.8074
774.71	44.8561	20.2638	39.646
774.96	44.4963	20.4944	39.6704
775.21	44.3787	20.4634	39.614
775.46	44.2404	20.4186	39.4262
775.71	44.2051	20.4282	39.3216
775.96	44.2026	20.397	39.6722
776.21	44.3257	20.314	39.5626
776.46	44.3943	20.4196	39.468
776.71	44.5795	20.369	39.5688
776.96	44.2317	20.357	39.733
777.21	44.3246	20.3462	39.404
777.46	44.2467	20.2894	39.4302
777.71	44.2674	20.297	39.5542
777.96	44.2558	20.242	39.283
778.21	44.4585	20.4112	39.2568
778.46	44.3954	20.6558	39.2664
778.71	44.5322	20.8118	39.353
778.96	44.4721	20.8454	39.0828
779.21	44.5592	20.8766	38.9484
779.46	44.4606	20.829	38.7578
779.71	44.3222	20.7718	38.6698
779.96	44.2219	20.8572	38.3574
780.21	44.168	20.83	38.2902
780.46	44.0149	20.9886	38.3686
780.72	44.0944	20.9626	38.1432
780.97	44.3145	21.0162	37.8304
781.22	44.4678	20.8684	37.8166
781.47	44.4531	20.8222	37.9154
781.72	44.4188	20.7808	37.953
781.97	44.2417	20.8354	38.0974
782.22	44.0559	20.7454	38.1346
782.47	43.8892	20.9242	38.1724
782.72	44.0201	21.05	37.9144
782.97	44.0748	20.9976	37.6564
783.22	44.2579	21.1124	37.5044
783.47	44.2688	21.249	37.6028
783.72	44.2449	21.2048	37.495
783.97	44.1948	21.2214	37.4174
784.22	44.2138	21.2824	37.5642
784.47	44.1391	21.3804	37.6188
784.72	44.2407	21.438	37.414
784.97	44.325	21.5918	37.2082
785.22	44.343	21.6748	37.3006
785.47	44.3996	21.7134	37.035
785.72	44.5089	21.665	36.805
785.97	44.3647	21.5868	36.6744
786.22	44.2385	21.448	36.6482
786.47	44.1405	21.4368	36.4936
786.72	44.0857	21.44	36.34
786.97	43.913	21.4096	36.469
787.22	44.0161	21.353	36.588
787.47	44.2369	21.437	36.553
787.72	44.2828	21.6444	36.5804
787.97	44.3703	21.679	36.4436
788.22	44.4468	21.551	36.2
788.47	44.4986	21.6754	36.1208
788.72	44.4944	21.6812	36.2376
788.97	44.339	21.5262	36.0206
789.22	44.2106	21.6262	36.3448
789.47	44.1825	21.7652	36.3474
789.72	44.2702	21.8254	36.2328
789.97	44.206	21.836	36.063
790.22	44.3768	21.9216	36.0942
790.47	44.3015	21.9082	35.7616
790.72	44.2814	21.954	35.6378
790.97	44.0084	21.922	35.6302
791.22	43.9611	21.9432	35.3858
791.47	43.9562	21.8754	35.3492
791.72	44.115	21.978	35.408
791.97	44.2373	22.0896	35.3468
792.22	44.4903	22.1824	35.2014
792.47	44.6072	22.241	35.3412
792.72	44.6023	22.3302	35.336
792.97	44.6288	22.141	35.482
793.21	44.623	22.0998	35.425
793.46	44.5172	22.0668	35.4864
793.71	44.4917	22.0666	35.4788
793.96	44.4697	22.0556	35.3558
794.21	44.3953	22.2606	35.0038
794.46	44.3402	22.2238	35.1288
794.71	44.3212	22.3044	34.9358
794.96	44.2117	22.2716	34.5542
795.21	44.0675	22.1648	34.6016
795.46	43.8883	21.9756	34.7198
795.71	43.8715	21.9136	34.4158
795.96	43.7832	21.6352	34.435
796.21	43.7535	21.7764	34.5826
796.46	43.8785	22.06	34.4246
796.71	43.9537	22.1904	34.211
796.96	43.8746	22.3674	34.3306
797.21	43.8297	22.5322	34.5212
797.46	43.7108	22.5634	34.609
797.71	43.6892	22.5258	34.5522
797.96	43.6864	22.6182	34.4582
798.21	43.7298	22.7288	34.2024
798.46	43.6738	22.8832	33.9636
798.71	43.7352	22.8824	33.8514
798.96	43.8725	22.824	33.6952
799.21	44.0208	22.9364	33.5828
799.46	44.0629	22.9036	33.7284
799.71	44.2235	23.009	33.5528
799.96	44.3013	23.1456	33.6732
800.21	44.2862	23.2268	33.7218
800.46	44.133	23.0876	33.712
800.7	44.198	23.204	33.6744
800.95	44.0996	23.073	33.6582
801.2	44.1465	23.1026	33.2008
801.45	44.0614	23.2392	33.1154
801.7	44.1522	23.5312	33.2844
801.95	44.0276	23.4394	33.075
802.2	44.0231	23.3516	32.9632
802.45	43.8756	23.2706	33.2078
802.7	43.6026	23.0558	33.227
802.95	43.437	22.8954	33.0828
803.2	43.3629	23.0012	33.2306
803.45	43.3945	23.1276	33.2568
803.7	43.5124	23.0846	32.811
803.95	43.7228	23.1948	32.5234
804.2	43.805	23.1754	32.3556
804.45	43.8873	23.1014	32.256
804.7	43.5828	23.2922	32.1788
804.95	43.4769	23.4082	32.4812
805.19	43.3878	23.535	32.5398
805.44	43.3686	23.653	32.498
805.69	43.3586	23.7058	32.431
805.94	43.6597	23.6876	32.4324
806.19	43.5851	23.7788	32.342
806.44	43.6967	23.8218	32.2568
806.69	43.5469	23.9316	32.3436
806.94	43.4038	23.9874	32.2762
807.19	43.3726	23.9354	32.318
807.44	43.5389	23.8108	32.3134
807.69	43.4844	23.6696	32.423
807.94	43.461	23.5096	32.3944
808.19	43.3612	23.4494	32.2666
808.44	43.2887	23.4476	32.1858
808.69	43.15	23.5022	31.9938
808.93	43.0836	23.5894	32.017
809.18	43.2814	23.7852	32.0422
809.43	43.3985	23.922	31.9616
809.68	43.2701	23.9928	31.845
809.93	43.2296	24.0422	31.7602
810.18	43.2985	23.9436	31.6712
810.43	43.1481	23.9646	31.5254
810.68	43.1519	23.7966	31.5282
810.93	43.3107	23.923	31.3272
811.18	43.4528	23.957	31.3612
811.43	43.4881	24.0478	31.1088
811.68	43.5123	23.83	31.0176
811.93	43.5316	24.101	30.9384
812.17	43.2838	24.2108	30.8158
812.42	43.0452	24.281	30.7028
812.67	42.936	24.3858	30.5742
812.92	42.9981	24.5664	30.4096
813.17	42.9239	24.5704	30.1582
813.42	43.2625	24.3556	29.9706
813.67	43.3679	24.2228	29.8606
813.92	43.5642	24.215	30.0054
814.17	43.5946	24.1596	30.1032
814.42	43.6129	23.984	30.4054
814.67	43.3825	24.1426	30.5252
814.91	43.3205	24.1862	30.4436
815.16	43.0508	24.3514	30.1626
815.41	42.9927	24.5072	30.0018
815.66	43.1621	24.541	29.7334
815.91	43.3163	24.543	29.733
816.16	43.4343	24.7644	29.5602
816.41	43.4266	24.8238	29.7558
816.66	43.3923	24.7044	29.8008
816.91	43.2277	25.0108	29.931
817.16	43.0542	25.0836	29.7622
817.4	42.8884	25.1524	29.9138
817.65	42.9194	25.21	29.9216
817.9	42.9636	25.2644	29.7802
818.15	42.9358	24.9948	29.8538
818.4	43.3898	24.9428	29.8242
818.65	43.6773	24.701	29.664
818.9	43.937	24.533	29.6142
819.15	44.0108	24.7308	29.652
819.4	44.1587	25.0202	29.2966
819.64	43.8088	25.0054	29.3414
819.89	43.524	25.1854	29.3514
820.14	43.4699	25.1432	29.1986
820.39	43.1904	24.7028	29.0434
820.64	43.0504	24.6806	28.9456
820.89	42.9625	24.678	29.1048
821.14	42.9225	24.6394	29.0078
821.39	42.6723	24.6928	28.8566
821.64	42.9069	25.0346	29.1566
821.88	42.9311	24.9576	29.1552
822.13	43.2242	25.0084	28.7142
822.38	43.2806	25.023	28.6764
822.63	43.2874	25.0858	28.442
822.88	42.9694	25.1158	27.9264
823.13	42.9541	25.259	27.829
823.38	42.9646	25.4408	28.0524
823.63	43.1613	25.6752	28.2634
823.87	43.2912	25.6756	28.3636
824.12	43.5855	25.6614	28.5096
824.37	43.6499	25.4106	28.5244
824.62	43.4697	25.16	28.464
824.87	43.2285	24.8018	28.08
825.12	43.1241	24.8136	28.016
825.37	43.125	24.8788	27.953
825.62	43.1187	24.9926	28.0596
825.86	42.8823	25.156	27.94
826.11	43.0566	25.3016	28.178
826.36	43.2704	25.4292	28.3972
826.61	43.0591	25.4494	28.1706
826.86	43.0104	25.5736	28.084
827.11	43.1735	25.4446	28.1642
827.36	42.8891	25.2874	28.0022
827.61	42.6793	25.1728	27.7904
827.85	42.7447	25.237	27.8552
828.1	42.6541	24.998	27.622
828.35	42.5342	25.1328	27.396
828.6	42.7045	25.3528	27.3814
828.85	42.6958	25.3034	27.2828
829.1	42.7102	25.2478	27.3648
829.35	42.931	25.436	27.3074
829.59	42.9978	25.4422	27.6062
829.84	42.9447	25.4884	27.3934
830.09	43.0322	25.5876	27.46
830.34	42.8401	25.8222	27.1836
830.59	42.4613	26.0092	27.2744
830.84	42.429	25.8886	26.9308
831.08	42.4028	25.935	27.0566
831.33	42.106	25.9078	26.887
831.58	42.2253	25.7762	26.696
831.83	42.4063	25.6898	26.5894
832.08	42.3401	25.9992	26.436
832.33	42.5188	25.8982	26.1914
832.58	42.7815	25.9644	26.205
832.82	42.807	25.6614	26.235
833.07	42.7146	25.5562	26.2274
833.32	42.5555	25.049	26.3918
833.57	42.3783	25.0662	26.5372
833.82	42.1875	25.0408	26.1264
834.07	42.279	25.1744	25.916
834.31	42.2531	25.2152	25.9854
834.56	42.4043	25.8208	25.9648
834.81	42.3107	26.1322	25.8106
835.06	42.3959	26.4356	26.0432
835.31	42.3996	26.4228	26.2178
835.56	42.5554	26.4518	25.8336
835.81	42.579	26.4484	25.5452
836.05	42.5127	26.2376	25.5124
836.3	42.5782	26.0826	25.3722
836.55	42.6425	26.1826	25.3308
836.8	42.6768	26.2532	25.3296
837.05	42.7157	26.3456	25.2344
837.3	42.6544	26.6582	25.1994
837.54	42.3725	26.571	25.3228
837.79	42.0358	26.7968	24.9272
838.04	41.6872	26.6838	25.1102
838.29	41.5754	26.4894	25.026
838.54	41.8319	26.1878	24.7826
838.78	42.1039	26.241	24.711
839.03	42.3774	26.268	25.1984
839.28	42.6122	26.4888	25.3702
839.53	42.7045	26.3954	25.5492
839.78	42.7006	26.485	25.935
840.03	42.6973	26.6846	25.9086
840.27	42.6457	26.71	25.6896
840.52	42.4052	26.904	25.09
840.77	42.5048	27.0592	24.8688
841.02	42.3235	27.1918	24.5574
841.27	42.0501	27.2236	24.4826
841.51	41.8942	27.1218	24.5538
841.76	42.1158	26.9824	24.881
842.01	42.1063	26.7458	25.0196
842.26	42.3191	26.8982	24.7448
842.51	42.3968	26.7906	24.675
842.76	42.5733	26.8196	24.5286
843	42.7077	26.804	24.529
843.25	42.6699	26.9146	24.418
843.5	42.6856	26.8564	24.3712
843.75	42.9225	27.0752	24.304
844	43.0342	27.2168	24.118
844.24	43.1376	27.1496	23.7524
844.49	43.1225	27.2624	23.8008
844.74	42.8008	27.2718	23.9854
844.99	42.7167	27.0802	23.5908
845.24	42.5526	26.8196	23.7436
845.48	42.3434	26.8536	23.8008
845.73	42.2425	26.8188	23.6756
845.98	42.323	26.6094	23.5554
846.23	42.1533	26.6918	23.9266
846.48	42.0479	26.7976	23.8826
846.72	42.0147	26.6574	23.6406
846.97	42.0287	26.5876	23.5044
847.22	41.7084	26.448	23.3348
847.47	41.6041	26.272	23.0896
847.72	41.7586	26.3164	22.8488
847.96	41.5979	26.533	23.2032
848.21	41.5647	26.8134	23.312
848.46	42.0546	27.0544	23.4666
848.71	42.3321	27.2384	23.6786
848.96	42.2288	27.4954	23.5626
849.2	42.4847	27.6762	23.1152
849.45	42.4935	27.3542	22.9474
849.7	42.6279	27.3036	22.9066
849.95	42.5216	27.2028	22.7974
850.2	42.2281	27.0748	22.8532
850.44	42.1732	27.0824	23.0974
850.69	42.2923	27.1984	23.0964
850.94	42.1925	27.5136	22.768
851.19	42.1639	27.8408	22.6098
851.43	42.4225	27.7496	22.5624
851.68	42.2866	27.8094	22.3518
851.93	42.0932	27.955	22.487
852.18	41.9712	27.6884	22.6424
852.43	41.8008	27.3074	22.7262
852.67	41.7332	27.5822	22.7644
852.92	41.475	27.685	22.759
853.17	41.3309	27.7842	22.4224
853.42	41.1832	27.9016	22.6094
853.66	41.2145	28.2976	22.4478
853.91	41.201	27.789	22.5048
854.16	41.5038	27.3894	22.5178
854.41	41.8771	27.2512	22.659
854.66	41.7837	27.1896	22.5136
854.9	41.6116	26.9212	22.4862
855.15	41.3886	27.0904	22.3566
855.4	41.0817	27.2586	22.5458
855.65	40.823	27.7034	22.7628
855.89	40.9525	27.8736	22.3674
856.14	41.2212	27.9508	22.4266
856.39	41.2233	28.3398	22.545
856.64	41.5904	28.3492	22.2392
856.88	41.5908	27.8998	22.2098
857.13	41.7105	27.5432	22.3808
857.38	41.7305	27.7698	22.4628
857.63	42.0652	27.7034	22.477
857.87	41.6413	27.7964	22.2784
858.12	41.5527	27.784	22.0904
858.37	41.3661	27.9264	22.4324
858.62	41.2236	28.1454	22.1094
858.86	40.9115	28.0356	21.9386
859.11	41.2143	27.889	22.633
859.36	41.3234	28.3814	22.9224
859.61	41.2219	28.6584	22.487
859.86	41.0799	28.1158	22.4916
860.1	41.4189	28.061	22.1386
860.35	41.3171	28.1588	21.6052
860.6	41.0736	27.842	21.1154
860.85	41.1827	28.0006	21.1212
861.09	41.2066	28.101	20.8846
861.34	41.1034	28.253	21.095
861.59	41.1334	28.0586	21.1524
861.83	41.5227	27.9002	21.398
862.08	41.4197	27.8936	21.5698
862.33	41.7057	28.0102	21.6466
862.58	41.6522	27.8932	21.732
862.82	41.8345	28.1154	21.5364
863.07	41.6612	28.1692	21.3792
863.32	41.6153	27.5506	21.268
863.57	41.1443	27.2752	21.1936
863.81	40.8145	27.5648	21.2352
864.06	40.55	27.5052	21.232
864.31	40.412	27.8552	21.0684
864.56	40.4988	28.5752	20.7434
864.8	40.7957	28.8328	21.003
865.05	40.8891	28.6254	20.7532
865.3	40.9847	28.8586	20.7722
865.55	40.9347	28.9924	20.5764
865.79	40.8899	28.7098	20.8986
866.04	40.9185	28.667	20.7722
866.29	40.8891	28.677	20.756
866.54	40.5978	28.683	20.413
866.78	40.6087	28.4148	20.5352
867.03	40.9997	28.3244	20.353
867.28	40.998	28.509	20.1514
867.52	41.1135	28.7012	20.0576
867.77	41.1939	28.6526	20.0454
868.02	41.4057	28.3844	19.5888
868.27	41.1414	28.4474	19.361
868.51	41.2206	28.1442	19.39
868.76	41.1019	28.0724	19.6376
869.01	41.0724	28.1826	20.0916
869.25	40.9562	28.2666	20.1598
869.5	40.9059	28.6342	20.3604
869.75	40.5945	29.143	20.2924
870	40.6974	29.1002	19.9438
870.24	40.6354	28.9762	19.194
870.49	40.5867	29.3448	19.2738
870.74	40.6664	28.6142	19.2182
870.99	40.8184	28.2926	19.0426
871.23	40.7274	28.0146	19.1636
871.48	40.4632	28.079	19.8038
871.73	40.4877	27.9432	19.9184
871.97	40.6132	28.6888	19.837
872.22	40.7324	28.8218	19.7722
872.47	40.6711	29.0092	19.9284
872.72	41.2572	28.7948	19.54
872.96	41.2535	28.6914	19.5908
873.21	40.7977	28.4336	19.6084
873.46	40.3402	28.2674	19.671
873.7	40.5797	28.4566	19.3216
873.95	39.9867	28.9558	19.2254
874.2	39.5359	28.7732	19.016
874.44	39.572	28.5956	18.8862
874.69	40.0481	28.7836	18.938
874.94	39.8325	28.9796	19.339
875.19	40.0918	28.6922	19.6978
875.43	40.385	28.747	19.8676
875.68	40.2885	28.7172	19.8528
875.93	40.0623	28.6764	19.9462
876.17	40.2167	28.5594	19.8054
876.42	40.3019	28.952	19.6326
876.67	40.2235	28.889	19.1652
876.91	40.2371	29.0306	19.2198
877.16	40.3815	29.1332	19.5716
877.41	40.5698	28.9418	19.1536
877.66	40.3214	28.432	19.241
877.9	40.1691	28.6734	18.733
878.15	40.1596	28.985	18.519
878.4	39.7548	28.9102	17.8894
878.64	39.538	29.2148	17.8346
878.89	39.7919	29.549	17.8346
879.14	39.9986	29.7898	18.4218
879.38	40.392	29.814	18.812
879.63	40.7254	29.588	18.3904
879.88	40.473	29.2648	18.4376
880.12	40.7722	28.9036	18.5016
880.37	40.934	29.128	18.4998
880.62	40.7672	29.0548	18.3998
880.86	40.7473	29.4038	19.0708
881.11	40.7086	29.7854	19.2848
881.36	40.2756	30.0506	19.2206
881.6	40.3554	29.7218	19.6238
881.85	40.7406	29.1344	19.7814
882.1	40.9662	29.143	19.5384
882.35	41.3297	28.7098	19.1746
882.59	41.5724	28.3516	19.0396
882.84	41.552	28.181	18.6056
883.09	40.8946	28.1132	18.369
883.33	40.4436	28.2788	18.1606
883.58	40.3035	28.441	18.1316
883.83	39.9937	28.6162	17.6714
884.07	40.0061	28.3126	17.9628
884.32	40.3952	28.695	18.0554
884.57	40.3462	28.4664	18.3398
884.81	40.326	28.632	18.6142
885.06	40.5012	29.1638	19.147
885.31	40.2499	29.7728	18.9074
885.55	40.0903	29.8374	18.8196
885.8	40.2241	30.0736	18.6936
886.05	40.3435	30.0266	18.6092
886.29	40.4282	29.6378	18.446
886.54	40.4541	29.3554	18.519
886.79	40.4463	29.1982	18.1174
887.03	40.3862	28.8502	18.001
887.28	39.9885	29.0904	17.967
887.53	39.9729	28.9712	17.8976
887.77	39.9811	29.0764	17.8364
888.02	39.7211	29.679	17.9712
888.26	40.271	29.3832	17.877
888.51	40.8986	28.8726	17.6112
888.76	40.3617	28.4962	17.8332
889	40.2279	28.4032	17.7238
889.25	40.2832	27.6006	17.3244
889.5	39.8804	28.0182	17.4538
889.74	39.5195	28.8248	17.871
889.99	39.8927	29.7882	17.2526
890.24	39.8803	30.1706	17.7844
890.48	40.2318	30.4784	18.4976
890.73	40.4761	30.167	18.8126
890.98	40.409	29.6528	18.7652
891.22	40.5684	29.2766	19.0844
891.47	40.7481	29.1126	18.3224
891.72	40.5674	29.3792	18.1448
891.96	39.9671	29.4872	17.9544
892.21	39.6879	29.1612	17.4702
892.46	39.7249	28.5358	17.3746
892.7	39.6735	27.9974	17.3996
892.95	39.6917	27.7678	17.2094
893.19	39.8894	27.7346	17.2264
893.44	39.884	28.0578	17.2178
893.69	39.7663	28.4218	17.3012
893.93	39.4355	28.8692	17.4706
894.18	39.5125	28.7356	17.2468
894.43	39.8237	29.1866	17.4088
894.67	40.0067	29.105	17.5818
894.92	39.8119	28.6734	17.5204
895.17	40.1043	28.4068	17.5006
895.41	39.6509	28.5346	17.7362
895.66	39.3338	28.5988	17.6644
895.9	39.5759	28.8658	17.1072
896.15	39.6165	29.6634	16.6226
896.4	39.5493	29.9654	16.4914
896.64	39.6061	30.0544	16.7924
896.89	39.2241	29.686	16.685
897.14	38.5183	29.0898	16.9148
897.38	38.4446	28.6656	16.974
897.63	38.6708	28.3672	17.1504
897.87	39.0884	27.9432	16.4536
898.12	39.6599	27.9352	16.2264
898.37	40.2553	28.479	16.6252
898.61	40.1513	28.7076	16.8032
898.86	39.7284	29.035	16.3144
899.11	39.7935	29.3528	16.415
899.35	39.7324	29.1544	16.9586
899.6	39.3772	29.2418	16.736
899.84	39.8552	28.8976	16.8314

## Sheet: Fig. 2g
Fig. 2g
	13.1 μm				11.6 μm				9.5 μm				8.0 μm
400.06	52.692	40.8016	28.824	23.26	6.874	15.549	29.46	37.152	14.583	15.278	16.858	27.083	59.073	45.5645	33.468	16.935
400.32	54.4284	41.978	24.0537	20.2773	8.49	16.4573	32.7477	39.334	12.174	13.8337	15.2003	27.422	59.5783	46.329	35.265	18.3063
400.58	52.2254	39.406	24.4104	19.3972	8.2556	18.1842	34.275	41.3838	11.6054	14.419	16.58	26.4962	58.1368	44.6725	32.4472	17.5698
400.84	53.79	40.5184	25.43	19.9894	9.1848	19.4744	36.223	41.5694	10.169	14.5764	17.2404	26.3864	57.6736	43.5904	31.2748	16.9628
401.11	52.4417	38.5326	26.6098	20.1698	9.6834	20.2194	36.4074	42.4752	10.3818	16.2508	17.6098	27.1014	56.747	42.8915	29.6216	15.8836
401.37	52.195	39.4754	28.4122	20.5864	9.0074	19.664	35.5814	41.64	8.6168	16.5626	17.1042	25.3904	56.2666	42.3775	28.9924	15.7422
401.63	52.2274	38.7443	28.6126	19.3894	9.5602	20.4808	35.6326	41.3106	7.9262	17.2242	17.0356	24.4572	56.6268	42.4469	29.6776	15.3056
401.89	52.0351	40.3022	28.3352	19.9388	11.1294	19.9452	35.178	40.8706	8.121	17.4806	17.3698	24.6332	57.9036	41.9547	29.7726	15.819
402.16	48.8134	38.0056	26.9362	17.863	11.5798	19.4376	34.4936	41.9972	7.2518	16.1968	16.751	23.4744	57.9492	42.5636	29.619	14.6198
402.42	48.5198	36.6136	27.0494	15.992	12.8064	19.8308	34.4638	41.8604	6.581	14.6638	16.6164	22.068	58.1566	41.789	28.0774	13.9406
402.68	50.4931	36.7233	26.7098	15.2732	13.4664	20.7046	35.2924	44.1168	7.4686	15.3132	19.3302	22.757	57.653	41.9468	26.9852	14.1708
402.94	51.9026	39.0587	27.4144	16.8168	12.9734	20.5698	34.536	44.5138	7.965	16.3328	18.7154	24.19	58.3984	42.5223	26.7928	15.118
403.21	53.7643	38.8744	27.8168	16.8784	12.884	19.3468	35.4476	44.4106	8.1022	16.4996	17.5046	23.892	56.8098	42.7812	26.8016	14.3968
403.47	55.4717	40.2878	28.0394	17.9206	12.4842	18.5794	35.0944	44.1274	9.3748	17.6184	17.638	25.1892	56.338	42.4689	27.4838	15.2716
403.73	56.8944	41.7311	27.8224	19.5922	11.022	18.0352	34.1854	44.169	9.868	18.197	17.4552	26.7598	55.6766	42.8543	29.0776	15.6102
403.99	55.0582	41.5785	26.9498	19.2904	11.1652	17.7278	34.1788	43.3696	10.0934	17.2066	16.0918	27.1464	56.4318	42.305	29.0386	15.3756
404.25	55.5461	40.9499	25.9358	18.2138	11.8588	17.2028	34.9352	43.7894	9.6546	15.2516	16.692	27.0358	55.5308	41.5085	28.8012	15.0586
404.52	53.6059	39.8752	25.3946	16.9284	10.0118	17.3022	33.4114	43.2946	10.2246	15.4424	15.7508	28.1402	55.3938	41.9762	28.272	15.2378
404.78	53.0398	38.884	25.1998	16.1856	10.3934	18.3098	33.1252	43.862	10.9236	15.292	15.4482	29.0572	54.8216	42.0521	27.8356	16.0764
405.04	52.4719	38.9654	25.6414	16.5746	10.9148	18.176	32.7618	43.6832	10.785	14.8632	15.4444	28.8248	54.6784	41.3102	27.5202	16.1954
405.3	52.0507	39.6328	25.7026	16.7602	10.9724	18.1626	32.673	43.3874	10.2798	15.3322	15.7402	28.503	54.3532	41.3546	27.5286	16.1038
405.57	51.9305	39.97	26.7842	17.3038	9.3234	17.9756	31.9786	43.0158	10.608	15.3474	15.226	28.4706	53.3586	41.2928	27.1556	15.4126
405.83	52.7657	41.1506	26.7262	17.6636	10.495	18.7924	31.7714	42.89	8.8172	14.3926	16.3276	28.2436	52.4494	40.2975	26.3868	14.9634
406.09	53.0935	40.1651	26.287	16.7314	9.8978	18.577	31.8862	42.4194	7.6244	14.8484	16.8002	26.4736	52.1126	38.8829	26.2162	14.5034
406.35	53.742	39.6822	26.33	16.3194	9.6544	19.1368	33.126	42.842	7.846	14.6444	17.0398	25.9128	51.2942	39.3434	27.0056	14.5488
406.61	55.0397	37.882	27.084	17.1458	9.6798	19.4118	34.019	42.954	8.6146	14.484	17.0644	26.762	49.8442	39.0859	27.277	13.6442
406.88	55.3574	37.3487	26.9236	17.5836	10.6554	19.422	34.1704	42.8038	7.741	14.539	17.993	26.7696	50.0286	38.6951	27.8028	13.574
407.14	54.9917	36.1134	27.8596	17.895	11.0742	19.582	34.7674	43.8256	6.9318	14.1734	18.815	26.3476	51.2866	39.3645	29.1044	14.6468
407.4	55.5804	37.9348	28.3332	19.3534	11.5758	19.0766	35.1952	43.8184	7.4132	13.3966	18.9416	26.9394	53.6548	41.6818	30.53	15.3358
407.66	53.7468	37.4994	26.9946	19.3162	11.7158	18.3414	34.1374	43.02	6.6082	14.2744	18.1036	26.564	53.0452	41.1839	29.3718	15.5066
407.93	53.119	38.2864	26.1502	19.3556	11.5724	18.0614	33.0024	43.1312	6.3634	14.5892	17.4996	25.9996	53.874	40.6646	28.8332	15.5668
408.19	52.8593	39.9268	26.2988	19.5922	11.0702	18.1802	33.065	42.8796	7.08	15.8172	15.8584	26.2916	53.1222	41.125	28.4058	15.66
408.45	53.7365	42.0177	25.9266	19.453	9.8676	17.4628	32.904	42.2402	9.063	16.8844	14.918	26.1696	51.91	40.5132	27.8428	15.2616
408.71	52.5998	41.6836	25.4602	18.7876	9.059	17.7406	32.5628	42.368	9.5528	18.2156	13.8484	25.9246	49.9794	37.8543	25.3376	13.671
408.97	53.0722	43.1322	26.4924	19.042	8.8254	18.1318	33.2066	42.465	9.9638	18.4032	14.1668	26.4232	51.5104	38.1777	25.385	14.0748
409.24	54.0278	43.751	26.743	18.8202	8.4192	17.9726	33.8416	42.4932	10.1166	18.117	15.0354	26.2748	51.1636	38.175	24.8998	13.615
409.5	54.0298	42.7562	26.6684	19.0782	7.7352	17.2472	33.3166	42.2718	9.4808	17.5688	15.2134	24.816	51.7286	37.6955	24.1728	13.1958
409.76	54.0823	41.7434	27.0684	19.887	8.69	16.9218	32.7646	41.708	8.6666	16.8534	15.1402	24.28	51.2994	37.2255	23.9452	12.13
410.02	55.2742	42.1583	26.9306	20.0896	8.7406	17.0586	33.162	41.6132	7.8764	16.5922	15.2762	24.2498	50.8318	37.9293	24.575	13.4984
410.28	56.7144	41.8703	26.287	20.1914	9.2376	16.995	32.7174	41.531	8.796	17.3188	14.9686	24.3522	50.3314	37.4629	24.7212	12.8556
410.55	55.8857	40.726	27.2058	20.3744	9.3326	17.2766	32.3288	40.9468	9.0432	17.0336	14.8614	24.1576	49.3352	36.3205	24.57	12.809
410.81	54.9139	40.2693	26.41	19.3064	10.9226	17.685	32.5842	41.1426	10.0914	18.1876	16.0278	25.4634	48.7836	35.5271	24.31	12.6774
411.07	53.2219	39.7108	26.3554	19.284	10.9156	18.0908	32.9658	41.7598	9.3178	18.0142	16.4808	26.119	49.2752	36.1178	24.6466	14.1238
411.33	52.4227	39.9114	26.4038	19.8762	11.5036	18.2174	33.4038	41.6484	9.3686	16.9566	17.077	26.9286	48.3494	36.0601	23.6088	13.6558
411.59	51.7202	39.3083	27.5094	19.6532	10.7392	17.9016	33.2054	41.3856	9.0634	15.7322	17.139	26.911	48.2028	35.423	22.9342	13.3448
411.86	51.3334	39.3422	26.8492	18.5332	11.1124	17.8418	33.1806	41.5374	8.435	15.0388	16.8108	26.5226	47.9984	35.8509	22.4614	14.3706
412.12	52.0704	38.2418	26.8134	18.8568	10.724	17.9704	33.286	41.3292	8.601	13.863	16.4208	25.9704	47.6126	36.4556	22.6876	13.9
412.38	53.2392	38.1717	26.5914	19.0152	10.9106	18.3074	32.8032	41.1602	9.3392	13.711	16.3182	26.4882	46.92	36.3179	22.0536	13.3974
412.64	54.7406	37.5148	27.4508	19.2544	9.5952	17.76	31.267	40.8004	9.4116	14.0044	15.4116	26.6864	47.0386	35.7004	22.7822	12.7986
412.9	54.7728	37.7246	26.2764	18.435	9.3918	18.2608	31.8888	41.2146	8.8954	13.4172	16.1486	26.4854	45.7088	35.7313	23.4518	13.0636
413.17	55.081	37.9514	26.7668	19.2634	9.1934	18.151	31.3438	40.828	8.9962	14.136	15.753	26.8734	45.5202	35.5405	22.7828	12.519
413.43	54.2345	38.5895	27.2438	18.6212	9.0976	18.197	31.1642	41.0948	7.5532	12.6908	15.785	26.0702	46.516	35.0821	22.3582	13.5652
413.69	54.54	38.3586	26.9606	18.5068	9.1322	18.4822	32.0092	41.4846	6.997	11.8744	15.7918	25.8402	46.697	34.3319	22.971	13.637
413.95	53.4857	38.7839	27.283	18.2494	9.774	18.7406	32.3402	41.7286	6.7444	12.2868	16.0398	25.4834	46.7552	34.2381	22.1008	13.8322
414.21	53.0105	39.0743	27.8336	19.4484	9.0856	17.9258	31.7912	40.7698	7.5476	12.9964	15.0864	26.3744	46.8362	34.3123	21.362	13.915
414.48	53.6304	40.1939	27.1252	19.4416	8.112	17.5248	31.7852	40.6314	7.748	12.6162	14.5986	26.6006	47.4388	34.779	22.2104	13.5876
414.74	55.2787	41.9658	26.9296	20.1422	7.2376	16.9308	31.0454	40.1156	8.2364	13.662	13.769	26.8738	47.1846	34.8376	22.47	12.23
415	54.372	42.3436	28.3342	19.6236	6.3294	15.606	29.6782	38.951	8.6468	13.9696	13.8582	26.9328	47.4954	35.0761	22.1688	11.9376
415.26	54.702	41.7575	28.3128	19.2636	6.338	15.0208	30.0202	38.6518	8.5306	13.6196	14.1128	26.6	46.8222	35.1048	22.469	12.7682
415.52	54.4622	41.2091	28.7048	18.8948	6.8858	15.1942	30.1198	38.677	6.5782	12.6198	14.8622	25.0232	47.5966	35.5626	23.8202	13.0186
415.79	53.5102	40.1495	29.2454	19.5444	6.8354	15.1372	30.6118	38.4578	5.755	13.5084	15.5704	25.7234	47.935	35.5832	24.514	13.6214
416.05	52.8041	39.7389	29.5796	19.5842	7.1574	15.4276	31.0464	37.8324	6.395	14.1424	15.773	26.737	46.5758	35.4041	23.7182	14.4834
416.31	53.1022	39.5171	28.3198	19.9088	7.3306	15.8544	31.4154	38.1696	6.7672	15.206	15.3268	26.9226	45.8058	34.6684	22.5514	13.759
416.57	52.8869	39.1982	27.483	19.836	7.7544	15.8088	31.1136	37.9596	7.2446	15.6474	16.105	26.9574	46.4378	34.9799	22.935	13.7904
416.83	54.9262	40.6185	27.785	20.1724	8.0944	15.8744	30.5736	38.3994	7.522	16.646	16.0924	28.0296	46.1854	34.0341	21.6222	13.6766
417.1	55.3841	41.6963	26.5634	19.0594	8.2232	15.926	30.2498	38.8052	7.9974	16.1216	16.2852	27.6056	44.8772	33.4912	20.765	12.7942
417.36	55.3613	40.2304	25.7898	18.8182	8.1204	15.9346	29.9248	39.3986	7.6136	15.7064	16.6674	26.809	44.473	32.7987	21.3926	12.5842
417.62	55.5713	40.6127	25.8786	19.002	8.0588	16.029	30.5294	39.2964	7.5306	15.5082	17.3582	26.0616	44.201	33.0327	21.3832	12.942
417.88	54.7694	41.2662	26.3844	18.5592	8.0964	15.9938	30.4762	39.438	7.2628	15.0988	16.5926	26.1022	44.2452	33.3533	20.6358	12.6162
418.14	52.2533	38.7573	24.769	17.708	7.9736	15.98	30.7662	38.814	8.0542	15.2434	16.1624	25.6928	43.3392	32.8282	20.3448	11.068
418.4	51.5587	37.8174	25.5062	17.6324	8.2348	16.2744	30.6408	38.2688	7.8942	15.0054	16.1572	25.042	43.3522	32.3269	20.2476	10.9256
418.67	50.8351	37.4877	25.1608	16.7928	8.5696	16.3892	31.2082	37.8782	8.0154	15.3208	16.1036	25.775	43.5108	32.5395	19.7564	10.3916
418.93	51.0564	37.151	25.2674	16.0788	8.577	16.8356	30.8432	37.7704	7.6688	14.9916	15.9104	25.5408	43.5674	32.1959	19.894	9.7428
419.19	51.6475	36.3638	24.6388	15.7454	8.228	16.9844	30.5224	37.1758	8.071	15.3286	16.4324	25.9794	42.6182	31.1079	19.7698	8.7634
419.45	53.1103	37.6514	25.21	15.613	8.3492	16.8986	30.9982	37.144	9.0726	16.1006	17.3666	26.7198	42.581	31.4262	19.0092	9.9388
419.71	54.3118	37.1855	24.815	15.512	8.3028	16.8568	31.257	37.1868	9.9054	17.0056	17.7932	28.1514	42.1212	31.1142	18.9888	10.4834
419.98	55.014	38.007	25.6578	16.3448	8.3286	17.0378	31.4956	37.6632	9.4064	16.3904	19.0602	27.854	42.0176	30.8429	18.814	10.9304
420.24	55.2278	38.344	25.5214	16.3322	8.2274	16.046	31.7498	37.7158	9.0696	16.8056	19.0124	28.3646	41.2464	30.829	18.6818	11.5234
420.5	55.9061	39.5711	26.6722	17.4502	8.7872	16.5168	31.9994	37.8752	8.3234	16.6672	19.162	28.2906	40.8746	30.8812	18.8134	11.1782
420.76	55.6968	40.4037	26.9546	18.5848	8.7204	16.5148	31.0694	38.2688	7.1166	15.3904	18.78	27.9846	41.002	31.2516	19.1182	11.2044
421.02	55.3174	41.265	27.7446	19.5398	8.9906	16.3828	30.8428	38.3412	6.5652	14.4372	18.8422	27.101	41.1252	31.0906	18.4556	10.8984
421.28	54.2503	40.127	27.9	19.3022	9.506	16.3024	30.6016	38.243	6.4804	14.3044	17.6352	26.9964	41.2886	31.2114	18.7388	9.9946
421.55	53.8903	39.9522	27.6154	19.535	9.8008	16.4434	29.7794	38.0436	6.6886	14.2684	17.643	27.3318	41.7354	31.0968	18.7456	10.2198
421.81	52.8502	39.4218	27.0378	19.819	9.4072	15.799	29.271	38.2928	6.1254	13.6872	17.2604	26.5392	42.5562	30.9853	18.6658	10.5538
422.07	52.9044	39.2735	27.0618	19.9678	9.041	15.0478	28.2578	37.4786	6.5676	14.3928	16.3348	26.9698	42.4234	30.4055	18.6002	10.3496
422.33	52.961	38.7064	26.851	19.2866	8.4906	14.7972	27.5546	37.5632	6.1298	14.7668	15.5452	27.4686	42.6938	31.0628	19.2826	11.2562
422.59	53.7847	39.2637	26.6184	19.7124	7.8016	14.5924	26.8182	37.0994	6.6994	15.266	16.5054	27.9832	43.745	31.3084	19.5862	12.4382
422.85	53.9011	39.01	27.53	20.5064	7.5814	14.7504	27.0618	36.5602	6.6914	14.597	17.11	27.6158	43.8298	31.3883	19.9004	12.4236
423.12	55.0762	38.1758	26.715	20.0126	7.0566	14.9504	27.1996	36.0664	7.4706	15.6318	17.5506	28.5314	43.9638	31.246	19.1214	12.3216
423.38	54.2518	37.7769	26.2138	18.525	7.4554	15.2984	27.745	36.464	7.6822	15.3214	18.9	28.8668	43.5392	31.4623	18.756	11.3338
423.64	53.9107	37.6958	25.959	19.2788	7.9566	15.673	28.1262	37.1674	8.673	15.969	19.7498	29.0274	43.6236	31.2736	18.1834	10.3064
423.9	53.1022	37.7332	25.8784	18.8756	7.7766	15.5134	27.8734	37.2484	9.1236	16.4576	19.3596	29.1384	42.2474	30.4945	17.4396	9.8494
424.16	52.1923	37.5911	25.4362	18.3776	8.3882	15.7548	28.4086	37.5218	9.523	17.8538	19.6176	29.457	42.5742	30.8112	17.1696	9.0402
424.42	51.2491	38.0752	25.8054	18.4132	9.0394	16.222	27.9892	37.425	10.1082	17.7258	20.107	29.8038	42.2504	31.0628	18.5994	9.6618
424.69	51.6432	37.2282	26.131	19.0322	9.1108	16.2926	27.8726	37.2974	9.674	18.007	19.7828	29.7134	41.4282	30.118	18.7638	10.0024
424.95	52.0781	37.3924	25.9702	18.841	9.5214	15.7312	27.3656	35.9186	8.78	17.4466	19.407	28.628	40.8722	29.8087	18.185	9.9008
425.21	53.1816	37.3554	25.9532	19.1774	10.283	15.3388	27.2426	35.2782	7.9272	16.9676	19.0732	28.2238	41.3264	30.5225	18.5514	9.911
425.47	53.6182	37.3667	25.9996	19.0984	9.707	14.9722	26.0128	35.7102	7.7378	16.754	19.0066	28.9418	40.9808	30.9983	19.0412	11.1932
425.73	53.8006	37.4018	26.341	19.0228	9.4826	14.3542	26.1696	35.8398	7.2992	16.554	18.611	29.174	41.3416	31.2371	18.609	11.1962
425.99	53.7895	37.7298	26.1702	19.4528	9.688	14.517	26.7542	35.5836	7.3614	16.7526	19.3412	29.6754	43.4692	32.3433	18.5856	11.8416
426.26	53.7125	38.3066	26.4624	19.4968	9.4728	14.8966	27.5282	35.688	7.7904	16.8724	19.8992	30.3412	43.9942	33.3431	19.654	12.171
426.52	53.4583	38.8322	26.8358	19.0232	8.9102	15.5044	28.2122	36.072	7.6862	17.0532	20.8208	30.9642	43.0064	32.6887	19.1112	11.8462
426.78	53.6249	40.0658	27.2626	19.3516	8.997	15.337	28.45	35.1766	8.0578	17.062	20.4698	31.1678	43.102	31.158	17.8102	10.815
427.04	54.0067	40.355	26.8788	19.3396	8.7734	15.36	28.1948	35.1488	8.3314	17.2206	20.6506	30.7852	42.572	30.6616	17.7236	9.9894
427.3	54.7109	41.6284	27.0984	18.6166	8.7438	15.3446	28.2892	35.5082	8.0714	16.9652	19.7578	30.05	41.9848	30.2623	17.897	10.3196
427.56	54.065	40.509	27.4118	18.142	8.7072	15.0508	27.9288	35.4992	8.0158	17.161	19.435	30.8524	41.4076	29.4744	17.7788	10.0484
427.82	53.7914	40.8378	27.1446	18.1996	9.0472	15.0674	27.9266	35.6346	8.149	17.4042	19.4962	31.2904	42.8126	30.3673	18.5758	10.6632
428.09	53.5046	39.7365	26.2484	17.7366	9.2514	15.2954	28.619	36.0944	8.272	16.556	19.5788	30.8212	43.0666	30.944	19.4322	11.0626
428.35	52.5725	38.7362	26.2832	17.2816	9.5022	15.062	28.352	35.554	7.9252	16.3526	19.337	30.9402	42.5116	31.0838	19.1616	10.968
428.61	51.3118	37.4992	26.2446	17.0592	9.588	15.0008	28.5496	35.1894	8.2954	15.8916	20.2754	30.8424	42.4614	30.8736	19.149	10.2784
428.87	51.1219	37.8683	25.5886	17.1676	9.8298	14.9346	28.19	35.4822	7.9596	15.834	21.0832	30.517	42.3318	31.1752	18.7882	10.056
429.13	50.2457	36.4036	25.7044	17.0976	9.4688	14.6596	27.9168	35.1204	8.4082	15.8468	20.8172	29.9454	41.5372	30.7094	18.5348	9.7576
429.39	50.2812	36.0789	26.135	16.9856	9.3016	15.1682	27.8208	34.9578	7.5392	16.0964	20.9724	30.1482	40.713	30.8565	18.26	10.268
429.66	50.915	36.922	26.2196	17.8548	9.0024	15.548	27.8228	34.9124	7.939	16.7614	21.5038	30.3096	41.4136	31.1744	18.67	10.9892
429.92	51.7838	37.9154	26.4352	18.1192	8.5296	15.4092	26.7236	34.7506	8.4128	17.4024	21.1718	31.0626	40.9672	31.086	19.0408	11.2694
430.18	51.5273	38.2814	27.007	18.6052	8.243	15.6414	26.3908	34.354	8.6266	16.8094	20.9756	31.1804	41.4534	30.6701	19.1956	11.6968
430.44	51.5311	38.4357	26.8446	18.6602	9.222	15.6924	26.3288	34.684	9.232	16.541	21.1912	31.373	41.7154	30.7007	18.9672	11.6644
430.7	52.0034	38.9279	26.7664	18.9568	9.2968	15.3422	25.701	34.5898	10.3658	17.001	21.3278	31.9552	41.632	30.1568	18.9426	10.6504
430.96	52.1916	39.395	26.8068	17.9958	9.382	15.4784	26.2756	35.1722	10.1726	16.178	21.4738	32.1256	41.6156	29.8894	18.7402	10.5998
431.22	51.2642	38.339	25.9374	18.0742	9.4246	15.444	26.9258	35.0984	9.982	15.9824	21.956	32.4338	42.673	30.7592	18.8294	10.857
431.49	51.2098	38.1662	25.9146	17.4828	9.7616	15.7826	27.0834	34.709	10.2524	16.687	22.3676	32.7582	42.6476	31.2033	19.4296	11.4652
431.75	51.426	38.9944	26.9024	17.7928	9.1838	15.761	26.302	34.0026	9.4342	16.5446	22.3478	33.3728	41.9162	30.8956	19.4996	11.1652
432.01	50.5346	39.2865	26.7866	18.0338	9.1854	15.7704	26.0394	33.0566	8.742	16.345	22.6034	32.679	42.6124	31.5013	19.552	10.9968
432.27	49.1038	38.0162	26.3046	17.5686	9.0812	15.5056	25.4252	32.0078	8.5612	16.377	22.0046	32.4516	42.2658	31.5003	19.8418	10.967
432.53	48.4301	37.0931	26.5046	17.0932	9.0646	15.8346	24.858	31.9778	7.6666	15.6326	21.1646	31.454	40.7478	30.481	19.3338	10.3578
432.79	47.5039	35.6786	25.248	15.9042	8.6278	15.0204	24.645	32.1082	7.1036	15.573	20.6864	30.7866	39.2716	29.3311	18.3958	8.7432
433.05	46.1909	34.1872	23.0866	14.487	8.1996	14.5968	25.3358	31.9808	6.9354	15.3554	20.8248	30.3686	38.327	27.9462	16.9322	7.6324
433.31	44.6573	32.1729	21.4166	12.5444	8.0912	14.688	25.296	32.0294	6.327	14.8526	21.0308	30.1428	36.218	26.0379	15.2414	5.7558
433.58	44.5452	32.0385	20.6706	12.8022	7.9286	14.7356	25.4758	32.3094	6.1936	14.6472	21.8706	30.2402	35.5588	25.1855	14.4064	5.1556
433.84	45.6156	32.4654	20.6026	13.1522	7.931	14.3188	25.5736	31.6116	7.2644	16.101	23.1412	30.8292	36.1858	25.6323	14.8828	5.5942
434.1	47.2853	32.8062	21.3194	14.5898	7.957	14.3502	25.2806	30.7356	6.9636	15.951	23.6362	31.364	37.1666	26.5485	15.7338	6.904
434.36	49.7818	33.6366	22.4114	16.1748	8.3358	14.7242	24.706	30.8352	7.128	16.514	24.0378	31.8558	38.5926	28.6062	17.1668	8.7254
434.62	52.2271	35.4357	24.0434	17.8526	8.0394	14.1892	24.6332	30.8562	7.8562	17.2626	24.1232	32.77	40.4362	30.0734	19.481	10.7076
434.88	52.9927	36.7432	25.0286	18.3798	8.224	14.017	23.9128	30.4744	8.54	18.1354	24.4502	34.0084	41.8422	31.3096	20.3394	11.5324
435.14	53.0549	38.063	25.8846	18.3976	8.163	13.9498	23.4148	30.7102	7.658	18.1068	23.954	34.2564	42.0916	31.0548	20.176	11.6108
435.41	52.8454	39.1746	25.5388	18.0868	8.223	14.0954	23.5046	31.1762	8.1484	18.2844	24.1242	34.6034	43.2352	31.5227	20.226	11.7778
435.67	51.8182	39.5531	25.636	17.1756	8.1836	13.6726	23.7736	31.0006	8.5226	18.673	24.3944	34.9182	44.2306	31.4768	21.0292	11.271
435.93	50.8572	39.4127	25.5782	16.7466	8.7608	14.0534	23.8322	31.344	8.8202	19.123	24.9306	35.072	44.1368	31.8701	20.9968	11.7908
436.19	51.2162	38.6889	25.956	16.5298	8.5754	13.606	23.8978	31.0696	9.1598	19.2862	24.404	34.6332	43.9764	31.4416	20.7036	11.7646
436.45	50.8673	37.9895	25.6472	17.1212	8.7624	13.9068	24.1862	31.055	10.101	19.2552	24.9806	35.489	44.1218	32.1401	20.9208	12.0634
436.71	50.6642	37.0214	26.0404	17.1404	8.4326	13.9504	23.801	30.7872	10.4978	19.2242	24.9312	35.7706	44.1208	32.2656	20.9454	12.3068
436.97	51.0701	37.5926	25.9014	17.6808	8.2084	14.4734	23.5402	30.6304	10.1474	19.189	25.1206	35.43	43.471	31.906	20.271	12.2734
437.23	51.4834	37.3866	25.9258	17.6912	7.903	14.2866	22.9598	29.9006	9.767	19.256	24.8032	36.2204	44.1812	31.6553	20.3344	12.292
437.5	51.0228	37.725	25.3678	17.462	8.0436	14.5826	23.1636	30.502	9.342	19.5428	24.9254	36.9058	43.9882	31.9096	21.091	12.272
437.76	51.8122	37.1973	24.837	16.7982	7.639	14.255	22.9366	30.2704	9.1824	19.5422	25.1136	36.7066	44.0794	31.8004	21.4848	12.107
438.02	51.7666	37.835	24.5746	16.944	7.5344	14.3176	23.3554	30.2978	9.3836	20.2576	25.433	37.1962	43.8828	31.8467	21.291	11.5374
438.28	51.1574	37.318	24.5546	17.0928	7.1606	13.9766	23.0236	30.1458	9.8424	20.2192	25.1134	37.7412	43.9678	32.0777	21.4804	11.6038
438.54	51.0566	36.7182	24.4884	17.0036	6.9278	13.7038	23.1558	29.7164	10.3778	20.0378	25.5016	37.4748	43.466	32.4669	21.3308	11.5536
438.8	51.1831	36.1799	24.562	17.2036	6.876	13.3476	22.3354	28.4616	10.2304	19.952	25.461	37.0062	43.7746	32.5489	21.1198	11.49
439.06	50.6825	35.7813	24.5504	17.2324	7.5976	13.5148	22.6466	28.6524	10.2548	20.487	25.7524	37.2222	43.9054	33.2744	21.551	11.657
439.32	50.5121	35.505	24.5346	17.1466	7.162	13.4402	22.2744	28.0982	9.9098	20.5864	25.3302	36.647	44.2208	33.5119	22.248	12.4642
439.59	50.6959	35.2828	24.238	16.766	7.3166	13.3984	22.035	27.7566	10.2336	21.1184	25.9628	36.58	44.4282	33.6542	22.996	12.8626
439.85	50.9122	36.1144	24.3322	16.6246	7.1916	13.3464	21.8254	28.0054	10.3008	21.4156	25.8282	36.4776	44.2548	33.4996	22.929	13.2066
440.11	50.7554	36.2661	24.1764	16.6516	7.197	13.5724	22.116	28.406	10.591	21.7918	26.7426	36.7076	43.8554	33.3649	22.7672	13.2346
440.37	50.7401	36.7979	24.1904	16.4542	6.745	13.2916	21.8116	27.243	11.0992	21.3328	26.58	37.142	43.5602	32.9169	22.1446	13.5518
440.63	50.7346	37.3521	24.2578	16.7792	7.235	13.0144	21.4932	27.083	10.6954	20.9158	27.216	38.0172	43.4798	32.5399	21.4586	13.0812
440.89	50.7665	37.438	24.4692	17.4052	7.217	12.4992	21.1604	26.683	10.5326	20.9926	27.014	38.5612	44.098	33.0247	20.9938	13.3698
441.15	49.8182	37.2614	24.0834	17.7772	7.91	12.4554	21.2444	27.0334	10.403	20.7246	27.8386	39.2202	44.9434	33.5476	21.6276	13.4742
441.41	50.2231	37.1044	24.0316	18.3792	7.7646	12.5256	20.9878	26.8308	10.5228	20.7268	28.3898	39.5206	45.366	33.8221	22.013	13.5942
441.67	50.2541	37.3782	24.8432	19.1332	7.5484	12.7308	20.627	27.8046	10.1454	20.8774	29.3294	39.0686	45.9722	33.9942	22.4684	13.6896
441.94	50.6928	36.5963	24.7224	18.7626	7.5456	12.887	20.9152	27.9916	10.972	21.2214	29.9448	39.0622	45.6754	33.9691	22.2886	13.4778
442.2	50.1617	36.1005	24.3954	18.1914	7.3744	13.1262	21.2812	28.276	11.1544	20.8514	30.2434	39.4416	44.8976	33.9129	21.9698	13.2928
442.46	50.005	35.4458	24.1918	17.8962	6.945	13.1266	20.9858	27.4574	11.1754	21.1426	30.1612	39.7874	44.9174	34.0269	22.0316	13.6866
442.72	49.1563	35.4522	24.2188	16.9534	7.0702	13.2388	21.1764	27.068	11.1436	20.736	30.1672	39.9448	45.4884	34.4807	22.218	14.1994
442.98	48.6235	34.829	23.9912	16.2772	7.1714	12.8742	20.7884	26.1268	11.3912	21.079	29.9762	40.5646	45.4954	34.6516	21.9804	13.5838
443.24	48.0866	35.2902	24.525	16.1636	7.5416	13.0548	20.9778	26.135	11.3314	21.1146	30.382	40.6216	45.5832	34.4592	22.5022	13.7422
443.5	48.8904	35.705	24.7162	16.0456	7.6112	13.026	20.8336	25.8404	11.399	21.6996	30.8372	41.08	46.1476	34.0484	22.7666	13.5066
443.76	49.1321	36.0594	25.1648	15.8258	7.5254	13.2916	20.728	26.0514	12.0058	22.0048	30.9088	40.7814	46.1288	33.9315	22.786	13.2852
444.02	49.1426	35.8353	25.1102	15.5566	7.1814	12.9258	20.6718	26.4712	12.4408	22.122	30.8686	41.2282	46.1286	33.9196	22.8454	12.7636
444.28	50.2339	36.0897	24.8002	15.3366	7.1132	12.9522	20.6374	26.6062	12.6284	22.6228	30.9104	41.178	46.2236	33.705	22.9918	12.9302
444.55	50.3647	35.5737	24.4568	15.2212	7.195	12.6162	20.5028	26.6554	12.6212	22.7614	30.6984	41.4444	46.4596	33.8831	23.3366	12.8768
444.81	50.0712	35.1297	24.7202	15.201	7.4758	12.5666	20.1592	26.6514	12.687	22.311	31.1684	40.5496	46.6608	34.0724	24.19	13.3858
445.07	50.0309	34.2258	24.7606	15.065	7.4436	12.5386	20.22	26.5338	11.6862	21.9714	31.6848	40.2316	46.396	33.6428	23.9872	13.1864
445.33	49.8199	34.3276	24.3766	15.5664	7.0354	12.2784	19.9872	25.6236	11.5158	22.6536	31.4908	40.1112	46.0206	33.4835	23.9562	13.1118
445.59	48.576	34.6014	24.3464	15.7654	7.2184	12.2366	20.0234	25.1148	11.5112	22.05	31.4444	40.1076	45.6938	33.2775	24.1042	13.0128
445.85	48.4812	34.6365	24.1438	15.4898	6.677	12.451	19.5402	24.813	11.8062	22.6828	31.8962	40.135	45.8554	33.5103	24.1954	12.8204
446.11	48.1042	34.647	23.9882	15.5884	6.367	12.6438	19.8172	24.7142	11.688	23.1208	31.8682	40.7402	45.8632	34.0957	24.0856	12.6068
446.37	48.0336	34.9878	24.099	15.852	6.1188	12.1714	19.1698	24.318	12.8718	24.049	31.3826	41.6484	45.9488	34.1775	24.5972	12.4406
446.63	49.0738	34.9835	24.5672	16.3872	6.7022	12.1908	18.735	24.7574	12.334	23.7014	31.9764	41.3484	46.7798	34.5163	25.115	12.7408
446.89	49.6582	34.7992	24.1092	16.1352	6.4926	12.2618	18.9338	24.9104	12.0356	24.1276	32.2514	41.86	47.2444	34.7168	25.0246	13.2168
447.16	49.7158	35.032	23.7456	16.365	6.2588	11.657	18.8684	24.2756	11.8418	24.1954	32.0918	42.2672	47.6656	34.7584	24.8602	13.494
447.42	49.6735	35.4191	23.723	16.4672	5.9242	11.3376	18.6868	23.8232	11.8704	24.4126	32.1884	42.5284	47.6842	34.5055	24.7316	13.6348
447.68	49.3865	35.5089	23.0644	16.427	6.2986	11.5428	19.3144	23.9526	11.667	24.4756	32.836	43.1814	47.8718	34.9582	24.6412	13.9024
447.94	48.3634	35.5194	23.132	16.151	6.155	11.5204	19.4324	23.6792	12.2466	24.7764	33.0178	43.7986	47.0672	34.7819	24.3422	14.1374
448.2	48.0557	35.5763	24.0154	16.7768	6.5268	11.6218	19.519	24.2392	12.8424	25.0132	33.5216	44.0062	46.9262	35.2708	24.727	13.9666
448.46	48.5575	35.3874	24.6556	16.785	6.7408	11.8696	19.281	24.2614	12.8592	24.6474	33.2768	43.9008	46.6404	35.3706	25.6118	14.6378
448.72	49.0018	35.0363	24.1474	16.415	7.1808	11.9486	18.883	24.1094	13.3876	25.1196	33.2446	44.1834	46.9452	35.1817	25.7826	14.8328
448.98	49.6843	35.1806	24.1374	16.588	7.2394	11.6942	18.4576	23.567	13.388	25.0208	33.6214	43.5982	47.611	35.6204	25.7464	15.0874
449.24	49.6867	35.5881	24.393	16.4666	7.4018	11.7254	18.3144	23.5084	13.949	25.3344	33.8752	44.2394	48.9004	35.9702	26.1058	14.7986
449.5	49.5118	35.1436	24.3476	15.9192	6.7634	11.257	17.6524	22.6168	14.2042	25.6216	33.7266	44.5364	49.5598	36.0231	26.171	15.1536
449.76	48.9098	35.9745	24.6598	16.2486	6.74	10.9682	17.4822	22.595	14.5218	25.9954	34.118	44.7378	50.1026	36.1119	25.4166	14.7822
450.03	48.2494	36.4929	25.2604	16.9542	6.686	10.813	17.2212	22.9354	14.6972	26.226	34.3188	44.9628	50.3884	36.8188	25.4794	14.7604
450.29	48.3552	36.6482	25.6378	16.6304	6.455	10.778	16.964	22.9204	14.7616	26.6158	33.9924	45.7968	49.9638	36.6707	25.4754	14.8502
450.55	48.8285	36.9729	25.2994	16.6882	6.337	11.0726	17.2664	22.9688	14.688	26.961	34.607	46.1756	48.7178	36.2916	25.3006	14.6848
450.81	48.7922	37.653	24.6514	16.7498	6.5028	11.0566	17.3406	23.0712	14.612	27.0802	34.8672	46.5944	49.2482	36.4929	25.8004	14.7348
451.07	48.8266	37.145	24.1808	16.6502	6.4174	11.1884	17.572	22.5906	14.5996	27.2576	35.1484	47.03	49.6986	37.0019	26.47	15.3376
451.33	49.2312	36.6098	23.8036	16.0414	6.252	11.063	17.6008	22.0116	14.261	27.607	35.4512	47.3304	49.5112	37.0172	26.477	15.4488
451.59	49.4465	36.2176	23.5806	16.206	6.1594	11.183	17.4436	21.7922	14.3758	27.7488	35.754	47.13	49.8622	37.2941	26.3972	15.7536
451.85	49.3865	34.863	23.4946	16.0752	6.1428	10.8166	17.36	21.4592	14.1124	27.6318	35.4886	47.194	50.598	37.6663	26.2334	16.1914
452.11	49.8713	34.139	23.3872	15.8932	6.5132	11.1166	17.5086	21.5064	14.0758	27.8378	35.7884	46.8628	50.0744	37.7435	26.4806	16.2332
452.37	49.8034	33.3887	23.4716	15.4988	6.804	10.9658	17.25	21.6414	14.5624	28.2788	36.2236	46.8466	49.1722	37.3278	25.8502	15.5122
452.63	50.0566	33.6532	23.9504	15.9368	6.7428	10.8086	17.2046	21.2862	14.84	28.1474	36.3004	47.0952	49.1866	37.3276	25.515	15.0432
452.89	49.2288	33.9628	24.0848	16.2932	6.698	10.6498	17.2732	21.3542	14.7908	28.0782	36.8448	47.2532	48.8478	37.2466	26.0734	14.6096
453.15	49.0409	34.8184	23.9004	16.1916	6.562	10.573	17.0594	21.3712	14.8444	28.295	37.336	46.7112	48.796	37.5466	26.2952	14.8104
453.42	48.4135	35.2984	24.1186	15.9054	5.776	10.4178	16.7664	21.1394	15.2574	28.2736	37.5012	47.6334	48.8042	37.6989	26.087	14.7898
453.68	48.2758	36.1178	23.9966	15.9528	5.793	10.6298	16.5238	21.2756	15.2522	28.4432	37.654	48.147	49.3972	38.0773	26.6338	14.9264
453.94	47.8459	36.3707	23.4632	15.5862	6.077	10.775	16.5774	21.2908	15.0016	28.4608	38.0806	48.3678	49.6376	38.0518	27.113	15.2008
454.2	47.6664	36.5783	23.6694	15.3486	6.1214	10.882	16.5276	21.1556	14.8788	28.6822	38.0764	48.412	49.7684	38.099	26.8932	15.1562
454.46	47.5111	36.9066	23.7702	15.3368	6.2826	10.7366	16.398	21.0938	15.1396	28.828	37.6712	48.7732	49.7426	37.9491	26.916	15.3488
454.72	47.219	36.6978	23.499	15.7012	6.743	10.7	16.6794	21.0228	14.819	29.0776	37.8548	48.745	49.5934	37.8282	26.6704	15.2164
454.98	46.8694	36.5615	23.4142	15.8024	6.3938	10.5174	16.9738	21.0502	14.7958	28.601	38.3318	48.4196	49.5818	37.798	26.9422	15.2756
455.24	46.853	35.5653	23.4552	15.8392	6.0472	10.2906	16.8084	21.049	15.2276	28.7648	38.2264	48.875	49.3524	37.4235	26.8184	15.6834
455.5	47.6201	34.9814	22.9738	15.8056	6.1928	10.0684	16.817	21.27	15.7268	29.0018	38.5568	49.4	50.0272	37.4823	27.1004	16.0814
455.76	47.5387	34.2501	22.8494	15.67	6.2678	10.1614	16.8272	21.0042	16.0302	29.1296	39.5126	50.2494	50.397	37.7098	27.6318	15.966
456.02	47.881	33.9203	22.7116	15.7686	6.2578	9.9192	16.2734	20.5034	16.1696	29.1832	39.7236	49.7672	51.0008	37.5228	27.8282	16.2544
456.28	47.7283	33.7312	22.7258	15.6724	6.437	9.852	16.0532	20.1216	16.2832	29.7642	39.5056	50.3144	50.7062	37.6027	27.9296	16.2718
456.54	46.847	34.0394	22.6538	15.6396	6.5508	10.1272	16.0296	20.264	16.1806	29.8678	40.6048	49.996	50.6162	37.6996	28.2624	15.727
456.8	46.8907	34.0718	22.7236	15.4796	6.2766	10.0432	15.834	19.5962	16.3392	29.956	41.006	49.7814	49.7938	37.5917	28.7746	15.5996
457.07	47.0616	34.1282	22.78	15.5108	6.0944	9.929	15.64	19.33	16.3832	29.7336	40.764	49.256	49.5202	37.467	28.6492	15.4372
457.33	46.4453	34.4061	22.8456	15.313	5.9754	9.9502	15.6748	19.3438	16.456	29.6872	41.1842	50.0936	48.9198	37.5951	28.8666	14.9948
457.59	45.8978	34.4414	22.1564	14.6556	6.0124	9.9068	15.831	19.4826	16.2426	29.4856	41.9234	50.5104	49.6206	37.7152	28.8026	15.2606
457.85	46.7983	34.2534	22.121	14.6408	5.9048	9.531	15.779	19.0034	16.4156	29.4686	41.6002	51.1174	50.1158	38.2003	29.0754	15.967
458.11	45.8873	34.5064	22.0262	14.6128	5.8154	9.2936	15.6276	19.1164	16.2874	29.411	41.1486	51.9626	50.62	38.1945	28.6988	15.9864
458.37	45.3122	34.1603	21.7094	14.101	5.7794	9.3852	15.3048	19.1018	16.4304	30.2896	41.156	52.415	50.806	38.2927	28.877	15.9084
458.63	45.755	34.2002	21.6078	13.818	5.6928	9.3056	15.3522	18.9824	16.7954	30.7652	41.1004	52.468	51.15	38.8186	28.7516	16.2894
458.89	46.5082	34.0266	22.2662	14.4738	5.6928	9.1384	15.0054	18.655	16.7908	31.1158	40.9562	52.1734	50.9412	38.9212	28.6988	16.013
459.15	46.1297	34.3763	22.1598	14.8566	5.623	9.144	14.8732	18.8768	16.7276	31.412	41.474	51.8108	50.5952	38.5766	28.296	15.5094
459.41	46.734	34.1627	22.0236	14.8606	5.9302	9.4712	15.2368	19.1792	16.9632	31.4746	42.257	51.261	50.9078	38.6994	28.573	15.5996
459.67	47.4175	34.4783	22.1304	15.5816	5.7028	9.3196	15.3598	19.1698	16.6382	31.4072	42.9582	51.2486	51.2704	38.838	28.7496	16.0298
459.93	47.6249	34.3679	22.5182	15.9668	5.426	9.0914	14.824	19.0204	16.266	31.4528	42.985	51.0142	51.3044	38.6322	28.7602	15.5752
460.19	47.7091	34.9062	22.2416	15.677	5.4106	9.0554	14.5838	18.9504	16.5658	31.7446	43.0696	51.4418	51.5498	38.1231	28.7616	15.577
460.45	47.8774	34.6924	22.545	15.3068	5.5386	9.102	14.579	18.6658	16.8684	32.0976	42.666	52.0118	52.0362	38.3974	29.314	15.969
460.71	47.4816	35.3234	22.77	15.1132	5.3542	8.9406	14.2826	18.3784	17.4922	32.6396	42.628	53.052	51.4982	38.488	28.9782	15.862
460.97	46.9615	35.0632	22.8574	14.9284	5.6456	8.9578	14.29	18.3404	17.986	32.5766	42.4052	53.9828	51.3782	38.4157	28.5188	15.9508
461.23	46.4117	35.2221	22.739	15.2904	6.1238	9.068	14.405	18.5366	18.2588	32.7722	42.6976	54.4058	51.6284	38.527	28.6988	16.3494
461.49	46.297	34.6871	23.0156	15.4222	5.8026	9.0042	14.1864	18.2832	18.3206	33.153	42.8382	54.6134	51.9794	39.2346	29.135	16.679
461.76	46.6224	34.803	23.0866	15.247	5.6158	9.0868	14.1932	18.3438	18.3448	32.9708	42.7672	54.5836	52.2998	39.4618	28.9292	16.786
462.02	46.3404	33.9304	22.5634	15.5452	5.309	8.7428	13.8754	17.9564	17.9054	33.1662	42.944	54.392	52.175	39.3869	29.143	16.905
462.28	46.4796	34.197	22.741	15.6034	4.8098	8.3866	13.6946	17.5428	17.6916	33.2016	43.128	54.1286	51.8182	39.3562	29.478	16.63
462.54	46.7551	33.7883	22.9542	15.4368	4.643	8.328	13.7298	17.5118	17.7026	33.3498	43.5288	54.1742	51.6012	39.3737	29.4712	16.7408
462.8	46.097	33.3724	22.4708	15.2396	4.9114	8.363	14.2512	17.723	17.9248	33.2724	43.9884	54.6118	51.0916	39.2044	29.1626	16.7688
463.06	45.3485	32.7959	21.83	14.9434	5.1636	8.4752	14.333	17.7842	17.9554	33.578	44.6304	54.4806	50.6774	38.8615	29.0492	16.1118
463.32	45.7356	32.9781	22.4528	14.8486	5.1436	8.6778	14.1854	17.8036	17.9178	33.4558	44.6948	54.4334	51.072	38.7064	28.9714	16.048
463.58	45.6324	32.9829	22.4098	14.6396	5.3172	8.937	14.3464	18.1666	18.0996	33.7616	44.9946	54.5872	51.2178	38.573	29.0944	16.2254
463.84	45.2971	33.377	21.9764	14.0056	5.233	8.8926	14.2472	18.0386	18.2248	33.9582	45.191	55.0308	50.997	38.2378	28.869	16.214
464.1	45.726	33.6462	22.199	14.205	5.0712	8.8722	14.1036	17.8916	18.4	34.2478	45.1174	55.0956	50.9684	38.3305	29.0342	16.469
464.36	46.3363	34.7675	22.8976	14.9036	5.0836	8.5412	13.9012	17.764	18.6052	34.2634	45.4512	55.4792	50.1348	38.2012	29.1854	16.9402
464.62	46.6783	35.0356	22.9794	14.7618	5.5032	8.6766	14.3822	17.8388	18.8542	34.436	45.8916	55.4658	50.1194	38.5733	29.2132	17.0112
464.88	46.8617	34.6902	22.5822	14.8028	5.674	8.4206	14.178	17.478	18.901	34.2994	45.8626	55.2436	50.0354	38.9269	28.9066	17.0018
465.14	46.8617	34.3168	22.3848	15.1022	5.8498	8.3954	14.2436	17.1832	18.8364	34.1398	46.015	54.92	50.0486	39.1225	28.978	17.022
465.4	46.8444	34.2707	22.6412	15.21	5.8138	8.111	13.8336	16.8904	18.9786	34.1168	46.1968	55.1138	49.9428	38.9495	28.944	16.8012
465.66	46.5012	33.329	22.3266	14.6622	5.698	8.1436	13.9178	16.5908	18.9798	34.3036	46.5422	55.571	50.3602	39.235	29.0052	17.049
465.92	45.9257	32.9596	21.9656	14.8964	5.5234	7.8394	13.8208	16.3598	18.7406	34.289	46.8946	55.7354	50.5564	39.2485	29.2108	17.1486
466.18	45.9204	33.2198	22.2484	14.8762	5.4444	7.8926	13.6634	16.2578	18.8842	34.7818	47.0358	56.675	50.9468	39.322	29.3926	17.2778
466.44	45.4354	33.1338	22.2472	14.5778	5.2384	7.8902	13.5088	16.325	19.2778	35.184	47.1936	57.6444	51.5064	39.2782	29.4716	17.354
466.7	45.5532	33.4163	21.917	14.443	5.2018	7.9734	13.5738	16.3952	19.1256	35.3728	47.389	57.981	51.7016	39.4135	29.656	17.5554
466.96	45.8143	32.897	21.8064	14.6186	5.2216	7.8978	13.4532	16.6094	19.3828	35.3524	47.2872	57.7424	52.3636	39.5946	29.4792	17.404
467.22	45.8623	32.9786	21.964	14.637	5.258	7.9772	13.4276	16.792	19.672	35.6282	47.3688	57.98	52.1474	39.7327	29.3198	17.3638
467.48	45.523	32.6361	22.0788	14.772	5.323	7.885	13.5342	17.0012	19.7256	35.5336	47.6262	57.9732	52.4012	39.758	29.6358	17.407
467.74	45.9631	32.8732	22.3794	15.1884	5.5206	7.853	13.7854	17.2882	19.5806	35.121	47.7562	57.8168	52.2788	39.7855	29.6322	17.2544
468	45.8875	32.6493	22.6638	15.4874	5.4666	7.8056	14.1532	17.0986	19.6446	34.9842	48.1158	57.4902	52.4256	39.7138	29.4168	17.1874
468.26	45.5362	33.3707	22.755	15.5032	5.5776	8.0704	14.2242	17.2116	19.494	35.2332	48.3732	58.0484	51.7902	39.3988	29.539	17.0256
468.52	45.8045	33.4521	22.6788	15.285	5.2742	7.9732	14.248	17.0804	19.5674	35.4206	48.746	58.5486	52.2058	39.0284	29.4126	17.1144
468.79	45.5856	33.4242	22.371	15.178	5.217	8.0258	14.1648	16.9792	19.603	35.7408	49.268	58.5868	51.954	38.8074	29.167	17.2518
469.05	45.3562	32.9764	22.3238	14.8566	5.0692	8.0632	14.2736	16.738	19.4448	36.447	49.5954	58.6844	51.773	38.7021	28.935	17.016
469.31	45.0288	32.92	21.9884	14.6838	5.1308	8.2146	13.9534	17.0608	19.5038	36.6274	49.8852	58.8452	52.0308	38.8388	29.2956	16.9856
469.57	44.4518	33.136	21.698	14.542	4.5332	7.848	13.618	16.7046	19.7736	36.8462	49.9316	59.0526	52.7444	39.1391	29.595	16.9422
469.83	43.8468	33.0407	21.4082	14.517	4.5166	8.0256	13.4864	16.8618	20.137	37.0134	49.5262	59.6602	52.3998	39.3974	29.562	16.5228
470.09	43.8898	33.047	20.9976	14.3662	4.5132	7.994	13.4786	16.9826	20.1548	37.1036	49.2818	59.9392	52.2852	39.1668	29.1538	16.1404
470.35	44.2166	33.4636	20.6694	14.2998	4.5704	7.8518	13.4038	17.0138	20.5136	37.125	49.3076	60.067	52.0674	39.1188	29.3946	16.6066
470.61	44.593	33.3251	20.7168	14.0634	4.3114	7.5534	13.3446	16.834	20.7398	37.3158	48.8566	60.385	51.3426	38.8796	28.611	16.4696
470.87	45.2753	33.0942	20.6252	13.7674	4.8658	7.6682	13.6934	17.0052	20.6676	37.363	48.864	60.1442	51.134	38.6916	28.3234	16.4302
471.13	46.0757	33.155	20.7504	13.771	5.069	7.4362	13.6954	16.9888	20.4294	37.7354	49.44	59.5764	51.155	38.6262	28.4868	16.9568
471.39	46.6656	33.791	21.2478	13.7294	4.8434	7.3482	13.8724	16.86	20.438	37.6308	49.6754	59.4312	51.311	38.9428	29.0906	17.261
471.65	46.8427	33.6318	21.526	14.0298	4.8862	7.3802	13.847	16.7756	20.3654	37.7608	49.7662	59.959	51.2742	39.1355	29.1272	17.259
471.91	46.2816	33.5625	21.3564	14.2012	5.0924	7.5514	13.9492	16.7098	20.4506	38.0116	50.2648	60.4416	51.7564	39.2519	29.5838	17.4484
472.17	45.7094	33.3126	21.2892	14.5922	4.9358	7.3716	13.94	16.4378	20.7008	38.2726	50.5016	61.0586	51.5742	39.0144	29.424	17.5118
472.43	45.0295	33.1158	21.1542	14.4316	4.9366	7.4576	13.9938	16.3858	20.8126	37.9946	50.413	61.5706	51.7592	39.1106	29.611	17.1584
472.69	44.3645	32.4669	21.0364	14.4914	5.092	7.4506	13.8668	16.2036	20.9826	38.3162	50.5202	61.9252	51.795	39.0119	29.2032	16.63
472.95	44.0388	32.643	20.6856	14.3376	4.7912	7.337	13.6428	16.009	21.1926	38.467	50.5488	62.36	52.2382	38.6526	28.9722	16.2986
473.21	44.0796	32.362	20.5238	14.061	4.8716	7.437	13.8044	16.1502	21.2954	38.5016	50.5948	62.4584	51.6732	38.4541	28.9004	15.9126
473.47	44.2766	32.4556	20.5966	14.0644	4.7956	7.5548	13.8688	16.5058	21.3698	38.5998	50.91	62.7516	51.7132	38.5449	28.8546	16.0642
473.73	44.1708	32.29	20.6578	14.0986	4.8532	7.4764	13.7794	16.4816	21.5148	38.5714	51.114	62.834	51.4688	38.336	28.3904	16.2046
473.99	44.5361	32.0238	20.5234	13.9796	4.8888	7.5728	13.9244	16.6528	21.6616	38.6428	51.2556	63.1048	51.314	38.319	28.385	16.6062
474.25	44.5049	31.6233	20.4424	13.9194	5.0968	7.857	14.2416	16.9538	21.6208	38.774	51.8596	62.419	51.6218	38.7379	28.7802	16.8176
474.51	44.5675	31.6559	20.7686	13.9934	5.192	7.6584	13.9294	16.744	21.638	39.0312	52.2118	62.4842	51.8132	38.8324	28.5984	16.9944
474.77	44.3393	31.317	20.7728	13.6968	5.2996	7.6406	13.6932	16.473	21.4864	39.1256	52.231	62.599	51.6328	39.0752	28.5388	17.1128
475.03	44.2128	31.2318	20.459	13.3514	5.148	7.4544	13.4746	16.197	21.3386	39.592	52.1444	62.371	51.4402	38.8624	28.758	16.997
475.29	43.903	31.4488	20.3216	13.3512	5.264	7.4654	13.372	16.319	21.2664	39.8846	52.3422	62.4312	51.1258	38.7894	28.6782	16.9914
475.55	43.4659	31.192	20.3414	13.294	5.368	7.3024	13.351	16.4486	21.3354	39.8536	52.305	63.129	50.3932	38.8214	28.3602	16.9852
475.81	43.3231	31.4884	20.0916	13.3046	5.2376	7.4036	13.3252	16.6696	21.3502	39.7596	52.6414	63.2672	50.4566	38.9435	28.4624	17.244
476.07	43.7378	31.629	20.0266	13.2778	5.1474	7.3028	13.217	16.7416	21.2236	39.6634	52.7484	63.058	50.4228	38.5062	28.6358	16.916
476.33	43.7669	31.8638	20.081	13.5068	5.2046	7.4968	13.214	17.1272	21.5618	39.5558	53.0142	63.7944	50.6172	38.6637	28.4774	17.016
476.59	43.4868	31.7805	19.9266	13.3566	5.0098	7.5052	13.2362	16.8996	21.8886	39.4804	53.4108	63.9906	50.5842	38.6347	28.5456	16.841
476.85	43.3315	32.1054	20.116	13.4336	4.9502	7.408	13.1682	16.7886	22.2112	39.7034	53.292	63.819	50.8114	38.4654	28.368	16.6538
477.11	43.2002	32.0862	20.2422	13.459	4.9554	7.3428	13.198	16.6568	22.1426	39.7674	53.0354	63.6486	50.475	38.1091	28.0288	16.3208
477.37	42.7404	32.248	20.254	13.5524	4.9036	7.4176	13.1974	16.6684	22.1276	39.7	53.3336	63.7706	50.3304	38.3463	27.6122	16.4708
477.63	42.7106	31.8566	20.371	13.5086	5.0822	7.5384	13.4372	16.6342	21.9554	39.9082	53.4772	63.675	50.145	38.2681	27.81	16.2282
477.89	42.887	31.5971	20.5142	13.6444	5.236	7.434	13.5254	16.7794	21.836	40.019	53.4548	63.682	49.6812	38.0104	27.805	16.0678
478.15	43.1018	31.437	20.4266	13.6396	5.0678	7.508	13.4774	16.8652	21.6266	40.1164	53.7246	63.7716	49.093	37.7548	27.8808	15.9692
478.41	43.1095	31.2208	20.1892	13.6086	5.1026	7.6514	13.7482	16.9076	21.7724	40.1528	53.777	64.0272	49.054	37.7496	27.9226	16.0278
478.67	43.2708	31.0691	20.2366	13.7418	5.1654	7.663	14.0426	16.9334	22.2632	40.4626	53.8114	63.9144	49.108	37.7605	28.1782	15.7952
478.93	43.1491	31.4829	20.2898	13.7068	4.9968	7.52	14.1052	17.0258	22.5082	40.392	54.0244	63.9346	49.4586	37.8408	27.9284	15.9372
479.19	42.8657	31.4807	20.3068	13.4244	5.067	7.6424	14.217	17.0396	22.7154	40.396	54.4042	63.726	50.2394	38.0205	27.6548	16.1994
479.45	42.8227	31.4068	20.2266	13.3256	5.1156	7.6374	14.0868	16.9798	22.907	40.4722	54.3762	63.956	50.6816	38.1753	27.5724	16.4058
479.71	42.57	31.5345	20.1906	12.9952	5.0816	7.5242	14.0062	16.9306	22.9704	40.6746	54.4968	64.1644	50.9308	38.5391	27.8428	16.4856
479.97	42.4627	31.6586	20.0434	12.7068	5.0716	7.4692	13.9112	16.9466	22.9192	40.8678	54.5992	64.7998	50.9098	38.4504	27.8976	16.6598
480.23	42.313	31.1078	19.9122	12.61	5.2044	7.5858	14.1156	16.8226	22.8148	41.1404	54.803	65.0422	50.7352	38.4621	27.737	16.735
480.49	42.3946	30.7662	19.8852	12.6096	5.0842	7.507	13.874	16.8522	22.6428	41.1196	54.804	65.3996	50.5836	38.3792	27.8916	16.6994
480.75	42.2201	30.7667	19.7696	12.5404	4.9494	7.4166	13.9668	16.7914	22.5946	41.0118	54.906	65.526	49.9744	38.0244	27.795	16.6508
481.01	42.2786	30.7146	19.797	12.573	5.0122	7.5086	14.305	17.1372	22.5262	41.0666	54.9102	65.7884	49.7958	37.6863	27.6332	16.7106
481.27	41.9986	30.22	19.6092	12.651	5.185	7.6636	14.5312	17.3246	22.351	40.9834	55.1658	65.5034	49.6612	37.3165	27.1536	16.5204
481.53	42.029	30.4386	19.5528	12.621	5.247	7.7264	14.5382	17.5464	22.392	40.965	55.04	65.5942	49.2512	37.0654	27.037	16.2862
481.79	42.3019	30.8306	19.536	12.9008	5.2448	7.8538	14.8964	17.6082	22.5968	41.312	55.143	65.763	48.8158	36.967	26.7164	16.2118
482.05	42.3487	30.5466	19.508	12.7306	5.363	7.9186	14.8568	17.544	22.7404	41.391	55.3198	65.9116	49.0724	37.0566	26.6864	16.0948
482.31	42.295	30.0839	19.409	12.7892	5.3144	7.8608	14.7178	17.4218	22.8032	41.2892	55.6148	65.8112	48.7608	36.9745	26.4896	16.0308
482.57	41.881	30.0354	19.4472	12.6112	5.1156	7.7938	14.7186	17.5522	23.0762	41.607	55.5956	66.3122	48.75	37.1995	26.7228	16.1102
482.83	41.801	30.0436	19.461	12.6484	5.065	7.8168	14.7478	17.5496	23.143	41.8342	55.8048	66.447	48.8346	37.2308	26.7344	16.0774
483.09	41.3866	30.0779	19.5324	12.4394	4.9724	7.7352	14.7996	17.52	23.0214	41.6846	55.7636	66.7204	48.8916	36.9199	26.615	15.925
483.35	41.4257	30.5697	19.577	12.4628	5.0462	7.717	14.7122	17.6942	22.8822	41.8288	56.0376	66.987	48.9802	36.8205	26.6972	15.9056
483.61	41.6225	30.7785	19.533	12.2612	4.9492	7.7316	14.6108	17.7584	22.9224	41.9614	56.22	67.1184	49.2428	36.8937	26.5574	15.6998
483.87	42.0821	30.9774	19.673	12.2196	5.1346	7.862	14.8128	17.727	22.8	42.0046	56.0792	67.2476	49.1134	36.7689	26.3256	15.6628
484.13	42.0559	30.5961	19.5488	12.3704	5.1272	7.7286	14.8856	17.7256	22.7442	41.9196	56.0114	67.3996	49.0066	36.5533	26.4522	15.8208
484.39	41.5774	30.0042	19.0732	12.3146	5.2654	7.8838	14.7894	17.9802	22.8068	42.2254	56.135	67.5384	48.7666	36.5892	26.5708	15.7432
484.65	41.3129	29.469	18.9198	12.2582	5.3352	7.9892	14.9152	18.2128	22.851	42.1468	55.935	67.4712	48.706	36.4637	26.2836	15.6824
484.91	40.9006	29.2305	18.894	12.5326	5.3952	7.9598	14.8548	18.3278	23.092	42.2236	55.7544	67.8292	48.477	36.1998	26.3896	15.704
485.17	40.3481	28.9074	18.6878	12.3922	5.2014	7.7524	14.598	18.2998	23.1296	42.2004	55.8318	67.8414	48.177	36.0331	26.5032	15.5548
485.43	40.277	28.9372	18.5916	12.223	5.2292	7.8084	14.497	18.2888	23.2098	42.4746	55.814	68.0838	48.021	35.9628	26.274	15.5582
485.69	40.5689	29.0721	18.7746	12.1016	5.2124	7.7312	14.5652	18.1952	23.3048	42.5534	55.9104	68.0848	47.9824	35.9301	26.017	15.5438
485.94	40.6478	29.1066	18.7998	12.1964	5.1516	7.7572	14.8072	18.1488	23.4186	42.7088	56.0212	68.0872	48.0076	36.0936	26.1956	15.743
486.2	40.5734	28.9331	18.5986	11.9888	5.2582	7.9658	15.1226	18.1556	23.2642	42.8	56.147	67.8682	48.0436	36.1502	26.0996	15.5502
486.46	40.7592	28.8568	18.3628	12.1194	5.5102	8.1854	15.3328	18.3112	23.3692	42.792	56.2302	68.1182	47.851	36.0229	25.883	15.6192
486.72	40.6063	28.9989	18.2786	12.034	5.6356	8.2232	15.4374	18.4032	23.5504	42.7314	56.2864	67.9714	47.8198	35.9827	25.8134	15.5688
486.98	40.243	28.9648	18.2908	12.0362	5.6912	8.3334	15.4112	18.4956	23.6864	42.8564	56.3778	68.246	47.8394	35.9783	25.9198	15.7238
487.24	39.7908	28.8729	18.1488	11.9782	5.6038	8.3428	15.3844	18.5438	23.5596	42.8634	56.5902	68.4668	47.4978	35.7479	25.7152	15.5524
487.5	39.745	29.025	18.392	11.9876	5.623	8.3496	15.3958	18.7448	23.7844	43.2296	56.8202	68.8224	47.0654	35.6033	25.4424	15.5606
487.76	39.761	29.14	18.6304	11.9784	5.6294	8.37	15.528	18.9614	23.7998	43.2312	56.9724	68.5618	47.2998	35.8469	25.3332	15.4198
488.02	39.7255	28.9456	18.567	11.871	5.4002	8.401	15.6124	19.2058	23.8498	43.2268	57.1036	69.0118	47.0804	35.8339	25.2798	15.402
488.28	39.9494	29.0735	18.4078	11.9014	5.4134	8.4476	15.85	19.238	23.8194	43.0324	56.9816	68.965	47.1186	35.9254	25.2014	15.4466
488.54	40.0068	29.2982	18.387	11.8494	5.6088	8.4834	16.006	19.3052	24.2374	43.3578	57.0512	69.2268	47.1112	35.8297	25.0918	15.7116
488.8	40.2072	29.4078	18.2472	11.7466	5.6784	8.5574	16.1552	19.4514	24.1748	43.1576	57.225	69.019	47.249	35.9078	25.1208	15.7796
489.06	40.2713	29.5907	18.2508	11.8594	5.7544	8.6566	16.1174	19.374	24.355	43.2998	57.4482	69.2844	47.2592	35.7144	25.0588	15.9562
489.32	40.3572	29.8403	18.3598	12.1218	5.9614	8.8182	16.2098	19.4354	24.1888	43.3584	57.8804	69.0348	47.2246	35.6113	24.8828	15.867
489.58	40.4424	29.8082	18.4706	12.2406	6.0576	8.796	16.2414	19.7442	24.1368	43.7106	57.93	69.0174	46.8472	35.4664	24.766	15.7698
489.84	40.4856	29.4681	18.357	12.098	6.08	8.8316	16.3372	19.9244	23.829	43.667	57.7938	68.8748	46.6248	35.3835	24.7536	15.3618
490.1	40.1443	29.0906	18.1126	11.9336	6.0586	8.765	16.3188	19.955	23.6798	43.7356	57.8326	69.046	46.689	35.2011	24.8022	15.2896
490.36	39.9979	28.7241	17.914	11.748	6.048	8.7786	16.497	20.1086	23.6634	44.038	57.9812	69.2772	46.5494	35.1387	24.782	15.1286
490.62	39.7853	28.5798	17.8182	11.5962	5.9236	8.7122	16.4396	20.1854	23.8782	44.4134	57.8914	69.63	46.5238	35.0186	24.7632	15.0204
490.88	39.6965	28.5362	17.7396	11.4774	5.882	8.8194	16.5426	20.3192	24.0352	44.3778	58.0798	69.76	46.8034	35.0205	24.751	15.0098
491.14	39.9605	28.6881	17.8482	11.6342	5.8624	9.0206	16.5984	20.541	24.215	44.584	58.365	70.2482	46.9618	35.1365	24.692	15.1044
491.4	40.1242	29.0454	17.9924	11.8468	5.8588	9.2472	16.8132	20.7178	24.3648	44.9666	58.2356	70.5852	46.7702	35.1373	24.5984	15.1812
491.66	39.8352	29.1993	17.8364	11.7908	5.7864	9.2934	16.826	20.9938	24.2492	44.79	58.2312	70.4178	46.7006	34.9705	24.5098	15.1828
491.92	39.8117	29.1969	17.6416	11.6134	5.9056	9.4086	16.956	21.0844	24.2312	44.5044	58.078	70.4776	46.668	34.873	24.458	15.2036
492.18	39.7867	29.1294	17.3608	11.635	5.8472	9.5464	16.9744	21.191	24.226	44.5276	58.0354	70.5956	46.3798	34.8576	24.3888	15.0402
492.44	39.3456	29.1726	17.1732	11.5074	5.9916	9.6328	17.1506	21.3648	24.0438	44.425	57.8468	70.2298	46.1176	34.7963	24.1104	14.8562
492.7	39.2738	28.9266	17.257	11.4582	6.0186	9.618	17.2576	21.4906	24.132	44.1388	57.795	70.3098	46.0094	34.6087	23.9362	14.7488
492.95	39.6955	28.929	17.5314	11.5756	6.1558	9.6922	17.3628	21.6104	24.354	44.2212	57.7092	70.6498	45.9568	34.3608	24.0564	14.6134
493.21	39.3617	28.6427	17.7008	11.6524	6.2328	9.6904	17.4298	21.7214	24.4492	44.3316	57.7374	70.3782	45.9906	34.429	23.9346	14.7178
493.47	39.0878	28.691	18.0484	11.6268	6.4234	9.7274	17.7096	21.8544	24.474	44.4174	57.859	70.3982	46.0076	34.3182	23.8972	14.8578
493.73	39.325	28.2678	18.2438	11.5692	6.3812	9.7428	17.6932	21.8592	24.718	44.462	58.2016	70.6984	46.1524	34.2231	23.856	14.9108
493.99	39.3614	28.0533	18.073	11.3034	6.461	9.78	17.6528	21.9584	24.5902	44.5546	58.4726	70.5906	46.024	34.1918	23.7682	14.8964
494.25	39.017	27.741	17.7722	11.2094	6.431	9.7722	17.757	22.0086	24.4464	44.677	58.5188	70.747	46.0672	34.4721	23.5748	15.047
494.51	38.9806	27.9558	17.7426	11.199	6.3782	9.9472	17.8202	22.3144	24.3844	44.7374	58.7498	71.1064	46.0764	34.6026	23.6288	14.8638
494.77	39.2011	28.1368	17.538	11.1882	6.3228	9.9208	17.6502	22.355	24.4584	44.421	58.686	71.1744	46.0362	34.5764	23.3644	14.6894
495.03	38.8586	28.575	17.4452	11.186	6.335	9.978	17.8592	22.4796	24.564	44.5142	58.4816	71.1942	45.8292	34.4785	23.472	14.555
495.29	38.3678	28.7958	17.388	11.4038	6.377	10.1146	18.1106	22.7502	24.9272	44.799	58.5462	71.7174	45.6456	34.3598	23.4734	14.431
495.55	38.4144	28.8498	17.439	11.3236	6.47	10.3174	18.1254	22.9316	24.9798	44.7708	58.5082	71.5164	45.447	34.327	23.3538	14.2458
495.81	38.628	28.725	17.3418	11.2194	6.4946	10.3308	18.369	23.0758	25.0334	44.9064	58.367	71.391	45.3636	34.1895	23.2898	14.1682
496.07	38.574	28.6624	17.3934	11.2014	6.463	10.3882	18.5222	23.389	25.0574	45.2572	58.2744	71.3656	45.3276	33.9836	23.3554	14.0146
496.33	38.7823	28.3948	17.3468	11.2422	6.533	10.4796	18.5672	23.6522	25.0262	45.12	58.364	71.28	45.3894	33.9727	23.1344	14.1744
496.59	39.0151	28.3218	17.5118	11.204	6.5324	10.4534	18.6036	23.6744	24.795	44.7352	58.1988	70.5278	45.5972	34.0099	23.2834	14.3284
496.85	38.8234	28.3492	17.6436	11.226	6.5378	10.5054	18.6574	23.7202	24.882	44.7872	58.1918	70.5216	45.5508	33.9477	23.1772	14.4278
497.11	38.8824	28.1668	17.6232	11.215	6.6634	10.5952	18.6898	23.716	24.8674	44.5644	58.2362	70.689	45.339	33.8957	23.127	14.487
497.37	38.6602	27.9443	17.499	11.0918	6.8246	10.7314	18.9858	23.7978	24.8412	44.5756	58.2114	70.7284	45.067	33.9121	23.1474	14.5232
497.62	38.6563	27.9462	17.508	11.0468	6.8812	10.8008	19.1108	23.8022	24.6224	44.7198	58.064	70.8436	44.6534	33.6502	23.177	14.4492
497.88	38.5126	27.6897	17.324	11.0288	6.97	10.8654	19.2068	24.0362	24.5972	45.0046	58.0718	71.3524	44.3508	33.4821	22.8206	14.2686
498.14	38.5363	27.7679	17.2722	11.109	7.0296	10.8658	19.4866	24.329	24.5032	45.0272	58.17	71.453	44.1836	33.2274	22.7744	14.1962
498.4	38.2097	27.9062	17.2048	11.1048	7.093	10.9818	19.627	24.6142	24.4746	45.2674	58.2932	71.6826	44.0394	32.9971	22.6274	14.1412
498.66	38.2128	27.8824	17.2484	11.1184	7.1064	11.0544	19.6908	24.8124	24.5772	45.4252	58.5572	71.9998	44.0588	33.0646	22.5926	14.4074
498.92	38.0561	27.8843	17.1164	11.026	7.306	11.2234	19.8878	25.1768	24.8192	45.6626	58.7488	72.2412	44.0764	33.1442	22.6408	14.4514
499.18	38.2798	27.941	17.0524	11.0194	7.4032	11.4644	19.876	25.324	24.961	45.87	58.7834	72.463	43.9784	33.1506	22.7162	14.3762
499.44	38.2051	27.663	16.9228	10.912	7.3204	11.5074	19.8644	25.4604	24.9562	45.825	58.7118	72.3644	43.925	33.1906	22.992	14.4028
499.7	38.279	27.4737	17.0056	10.9392	7.2858	11.5724	20.0268	25.5668	25.0478	45.6812	58.5842	72.1188	44.034	33.3637	23.0894	14.4792
499.96	38.3683	27.6561	16.965	10.8632	7.4992	11.8274	20.2814	25.821	24.8772	45.5722	58.7262	72.072	44.0804	33.2183	23.0038	14.3626
500.22	38.4811	27.6088	16.9488	11.0054	7.4628	11.8262	20.547	26.0052	24.7986	45.4658	58.8398	71.9544	44.0068	33.1494	22.903	14.2156
500.48	38.4451	27.7235	16.9738	10.9828	7.4394	11.8308	20.82	26.1876	24.8766	45.3676	58.695	71.9078	44.0406	33.1459	22.901	14.3982
500.74	38.4142	27.8778	16.8802	10.847	7.5756	11.9986	20.984	26.3896	24.9988	45.4668	58.6912	72.206	44.1188	32.935	22.6908	14.299
501	38.4672	27.9568	16.8514	10.769	7.639	12.0756	21.062	26.6548	24.9946	45.6692	58.7624	72.4252	44.0964	32.6817	22.6246	14.3694
501.25	38.2394	27.3748	16.9054	10.7612	7.677	12.1128	21.0678	27.0018	25.0214	45.69	58.5548	72.3532	43.9844	32.6317	22.6416	14.3876
501.51	38.0587	27.2025	16.975	10.6242	7.6918	12.2878	21.0014	27.02	25.1758	45.4158	58.273	72.436	44.0466	32.631	22.5158	14.5074
501.77	37.7546	27.0249	16.901	10.5288	7.8148	12.4776	21.281	27.218	25.0334	45.1774	58.3962	72.1764	43.9496	32.5704	22.5794	14.4726
502.03	37.6068	26.6637	16.9146	10.6048	7.8648	12.7556	21.516	27.4978	25.03	45.0922	58.3706	71.9568	43.7582	32.5663	22.4914	14.4966
502.29	37.5322	26.595	16.9634	10.5684	8.0316	12.8986	21.7768	27.7904	25.184	45.0812	58.4168	71.9738	43.5578	32.3843	22.2496	14.2784
502.55	37.6435	26.6651	16.9586	10.488	8.0232	12.8982	21.8886	27.6842	25.3174	45.0708	58.4326	72.1128	43.3082	32.1575	22.0672	13.9786
502.81	37.8173	26.6637	16.8896	10.5904	8.0236	12.933	21.9386	27.9146	25.2472	45.4158	58.5432	71.9542	43.2102	32.0697	22.1802	13.7798
503.07	37.974	26.5787	16.8848	10.509	8.191	13.1202	22.1096	28.2764	25.3906	45.6018	58.8212	72.285	43.2578	31.9713	21.9544	13.6906
503.33	38.0928	26.981	16.7872	10.4112	8.3892	13.1982	22.3368	28.416	25.488	45.7366	58.699	72.5742	43.4246	31.9699	21.7558	13.629
503.59	37.8581	26.7352	16.5412	10.3282	8.4608	13.3346	22.3742	28.6328	25.4706	45.7454	58.4596	72.623	43.3838	32.0064	21.6488	13.6434
503.85	37.6519	26.8605	16.3272	10.2288	8.4426	13.4698	22.3874	28.9776	25.3252	45.804	58.571	72.3784	43.3112	31.9888	21.4976	13.5304
504.11	37.5144	26.9094	16.3454	10.1414	8.5252	13.5604	22.722	29.1622	25.1896	45.6194	58.5662	72.4788	43.1998	31.948	21.1984	13.5766
504.37	37.3486	26.8722	16.431	10.3762	8.5256	13.5692	22.7182	29.185	25.1126	45.7672	58.1744	72.5558	43.3378	31.8526	21.19	13.6632
504.62	37.3699	26.7335	16.5054	10.3188	8.5634	13.6188	22.7372	29.3822	25.07	45.6984	58.3362	72.523	42.868	31.7416	21.2128	13.6972
504.88	37.4225	26.9522	16.528	10.3426	8.574	13.7122	22.9082	29.4862	24.9974	45.8078	58.6294	72.3312	42.5616	31.7424	21.297	13.7152
505.14	37.7947	27.1809	16.5064	10.571	8.7218	13.913	23.281	29.6566	25.0102	45.5646	58.5864	72.4354	42.5186	31.732	21.337	13.8888
505.4	37.6958	26.9531	16.351	10.5486	8.7962	14.1402	23.3822	29.9764	25.0752	45.7484	58.7732	72.3202	42.2804	31.58	21.2726	13.781
505.66	37.8444	27.1113	16.2208	10.4138	8.8082	14.275	23.4878	30.097	25.2322	45.758	58.7486	72.076	41.8798	31.6193	21.1214	13.6636
505.92	37.8317	27.1274	16.1388	10.517	8.8554	14.3644	23.6404	30.1246	25.2996	45.732	58.744	71.9514	41.734	31.4854	21.0304	13.564
506.18	37.9037	26.8883	16.09	10.4784	8.8184	14.5298	23.7474	30.2684	25.3382	45.5982	58.6928	71.9766	42.117	31.6264	21.0496	13.5872
506.44	37.637	26.6174	16.1012	10.2416	8.7644	14.5808	23.6456	30.4658	25.4318	45.7758	58.3984	71.9654	41.9988	31.5949	20.9636	13.5546
506.7	37.4537	26.7544	16.0314	10.0734	8.8314	14.6426	23.6876	30.6584	25.4758	45.6002	58.1694	72.2254	42.1234	31.4473	21.0162	13.5622
506.96	37.3118	26.6481	15.972	9.9988	8.8668	14.6664	23.692	30.9346	25.3072	45.283	58.247	72.1088	42.1938	31.3992	20.9964	13.6016
507.22	37.2874	26.4976	16.0218	9.8656	8.9994	14.7664	23.7308	31.271	25.1124	45.255	58.0856	71.9978	42.3384	31.6639	20.9382	13.6142
507.47	37.1443	26.47	16.0314	9.8134	9.1328	14.8038	23.8788	31.6294	25.0992	45.1206	57.9924	71.8184	41.927	31.35	20.7448	13.5514
507.73	37.1878	26.3728	16.1364	9.9472	9.3198	14.8934	24.0668	31.9434	25.0834	44.8216	57.9726	71.7244	41.769	31.2184	20.6828	13.6188
507.99	37.3519	26.1887	16.291	10.0016	9.448	14.9868	24.3196	32.1858	25.0784	44.706	58.2012	71.6098	41.7294	31.3752	20.6574	13.6494
508.25	37.3958	26.1316	16.3384	9.9012	9.53	15.1244	24.5288	32.4076	24.9762	44.82	58.2152	71.6082	41.509	31.1264	20.4938	13.5342
508.51	37.3066	26.2948	16.309	9.9848	9.5034	15.342	24.83	32.6372	25.0216	44.9052	58.3506	71.6482	41.2082	30.8673	20.3548	13.4682
508.77	37.4443	26.3759	16.2572	10.024	9.5796	15.4446	24.9268	32.64	25.0004	45.1666	58.2468	71.8238	41.1144	30.81	20.346	13.3904
509.03	37.1023	26.2977	16.1618	9.9354	9.6074	15.6052	25.0998	32.8924	24.9936	45.5096	58.3192	71.8904	41.1482	30.8359	20.1974	13.246
509.29	37.195	26.4952	15.982	9.9904	9.58	15.7258	25.1366	33.1824	24.9098	45.614	58.1164	71.8292	40.9104	30.7897	20.0436	13.2856
509.55	36.96	26.5571	15.9972	9.983	9.4986	15.8622	25.3922	33.4722	24.906	45.7282	58.0902	71.9086	41.0024	30.8973	20.21	13.146
509.81	36.8688	26.6406	15.9212	9.8094	9.4686	15.7842	25.4668	33.7044	25.1432	45.8566	58.0508	72.0824	41.11	30.8666	20.3378	13.298
510.06	36.8554	26.685	16.0904	9.8724	9.5272	15.9836	25.762	34.1944	25.1116	45.7008	58.1512	72.0778	41.111	30.8792	20.3132	13.2272
510.32	37.2828	26.8353	15.9992	9.8412	9.634	16.1392	26.1264	34.3634	25.0174	45.6206	58.1518	72.0514	41.0496	30.7156	20.5118	13.0792
510.58	37.0486	26.795	16.0594	9.9294	9.74	16.3336	26.3528	34.5352	25.0568	45.6874	57.981	71.888	40.9966	30.5365	20.5752	12.872
510.84	37.057	26.7381	15.9334	10.0268	9.9352	16.4272	26.36	34.7476	25.2288	45.6088	57.7698	71.7964	40.712	30.4258	20.3496	13.0408
511.1	37.121	26.566	15.9408	10.211	10.0998	16.6536	26.6052	35.0282	25.0252	45.4988	57.7578	71.638	40.6498	30.4402	20.2948	12.9756
511.36	37.0126	26.6949	15.8572	10.2118	10.1586	16.6996	26.7698	35.1144	24.922	45.4312	57.614	71.4516	40.4892	30.3813	20.3692	12.9788
511.62	36.5832	26.5451	15.9062	10.2446	10.2716	16.8446	26.821	35.4146	24.8562	45.4304	57.599	71.1892	40.4588	30.4696	20.3986	13.2344
511.88	36.5657	26.4717	15.9774	10.1688	10.4222	16.9312	26.9184	35.7048	24.9404	45.3002	57.5726	71.093	40.442	30.4064	20.244	13.411
512.14	36.5462	26.5535	16.007	10.0064	10.5992	17.1816	27.3286	36.1022	25.0406	45.2778	57.827	71.4128	40.556	30.3876	20.2626	13.2212
512.39	36.5642	26.4945	16.0864	9.995	10.705	17.4144	27.428	36.4738	25.1356	45.3104	57.7764	71.3198	40.4808	30.3257	20.079	13.192
512.65	36.4186	26.1964	15.967	9.891	10.8332	17.6086	27.5352	36.8612	25.2554	45.3516	57.5174	71.4954	40.461	30.1866	19.845	13.1058
512.91	36.6571	26.3495	15.878	9.879	10.8864	17.6732	27.6092	36.914	25.5772	45.5222	57.3488	71.6138	40.4368	30.0606	19.664	12.953
513.17	36.8484	26.4513	15.7958	9.8254	10.8854	17.783	27.808	37.2156	25.507	45.6744	57.4104	71.813	40.2528	30.1026	19.6696	12.9278
513.43	37.0802	26.367	15.696	9.954	10.9266	17.8934	27.996	37.3572	25.3252	45.6798	57.1236	71.5836	40.1218	30.1129	19.566	13.0268
513.69	37.0574	26.1342	15.4796	9.9384	11.0434	18.0094	28.3312	37.5266	25.137	45.5432	56.9678	71.5546	40.04	29.9527	19.4894	12.8746
513.95	36.9996	26.1453	15.4342	9.8732	11.0754	18.161	28.6022	37.5728	25.0284	45.5812	57.13	71.2946	39.798	29.9089	19.508	12.849
514.21	37.001	26.207	15.53	9.864	11.1892	18.3354	28.9076	37.9842	24.9576	45.3666	57.1572	71.461	39.5872	29.7401	19.3746	12.7682
514.47	36.8921	25.8261	15.5702	9.8156	11.3006	18.4268	29.1232	38.1916	24.9586	45.1536	57.0942	71.4134	39.7384	29.7912	19.4092	12.7336
514.72	36.7572	25.8532	15.7148	9.8158	11.3312	18.4746	29.207	38.3898	24.8836	45.0372	57.0194	71.3122	39.8142	29.7834	19.4518	12.7966
514.98	36.7198	26.0514	15.9036	9.7636	11.3356	18.5682	29.2862	38.5942	24.9952	45.085	57.0394	71.3892	39.7892	29.8007	19.597	12.8266
515.24	36.9367	26.1909	16.0054	9.9092	11.4782	18.7218	29.394	38.8522	25.062	45.045	57.0626	71.3508	39.8316	29.8513	19.6046	12.8864
515.5	36.8438	25.9521	16.0142	9.9232	11.4796	18.9626	29.539	39.0056	24.8796	45.003	56.8742	71.2712	40.047	30.033	19.7282	13.1328
515.76	36.7704	26.1539	16.0768	9.9778	11.467	19.1264	29.605	39.0182	24.872	45.077	56.7436	71.2644	39.953	29.9058	19.7642	13.1764
516.02	36.7498	26.2742	15.963	9.9564	11.6194	19.3654	29.8872	39.3476	24.8952	45.128	56.884	71.2158	39.554	29.7623	19.6766	13.1502
516.28	36.768	26.2274	15.8366	9.885	11.7728	19.4766	29.9672	39.4648	24.809	44.9904	56.8972	71.0178	39.4522	29.754	19.5572	13.2068
516.54	36.8988	26.133	15.912	9.7746	11.8468	19.5854	30.1984	39.6652	24.7954	44.7984	56.8046	71.0766	39.668	29.6633	19.3832	13.3162
516.8	36.9154	26.1455	15.9742	9.8732	11.9212	19.6082	30.3446	39.8448	24.7532	44.6762	56.847	71.0262	39.579	29.5398	19.3008	13.1596
517.05	37.1326	26.0697	15.7624	9.8562	12.1226	19.8228	30.5938	40.181	24.6272	44.4948	56.761	70.8764	39.4054	29.3771	19.0766	13.1
517.31	37.2211	25.9458	15.9962	10.0104	12.0718	19.8904	30.6326	40.4524	24.6188	44.342	56.6942	70.8896	39.5598	29.2689	18.9954	12.9968
517.57	37.2012	26.0766	16.1424	10.049	12.1032	19.977	30.7744	40.9412	24.633	44.4548	56.4076	70.9086	39.5094	29.1747	18.9352	12.9348
517.83	36.8441	26.0903	16.025	10.1106	12.211	20.082	30.8458	41.2728	24.497	44.4788	56.2218	70.8458	39.308	29.2063	18.9482	12.7908
518.09	36.8117	26.2578	15.8508	9.9374	12.4164	20.2066	30.9644	41.7168	24.5336	44.6352	56.0654	70.8208	39.0142	29.1207	18.9512	12.745
518.35	36.5558	26.1904	15.9138	9.9534	12.4536	20.3278	31.1408	42.1402	24.7518	44.6482	56.007	71.0018	38.9846	29.159	18.8808	12.6812
518.61	36.7128	26.062	15.8156	9.814	12.6636	20.4966	31.3388	42.4184	24.7732	44.8158	55.8866	71.0608	38.8976	29.1119	18.832	12.6674
518.86	36.834	25.8933	15.7456	9.8548	12.7592	20.6984	31.5384	42.7858	24.6554	44.6854	55.958	70.9324	39.0088	29.1331	18.9952	12.7688
519.12	37.117	25.9434	15.8264	9.8634	12.7906	20.9226	31.7914	43.2078	24.6638	44.8744	55.9048	70.9268	38.9896	29.1151	19.0162	12.799
519.38	36.9941	25.9238	15.925	9.8742	12.6728	21.0294	32.0064	43.4114	24.632	44.7556	56.0156	70.7106	39.0346	29.0883	18.945	12.9066
519.64	37.1311	26.1158	15.887	9.8552	12.8014	21.2904	32.262	43.68	24.486	44.8046	56.1906	70.4364	39.042	29.0827	19.1152	13.008
519.9	36.8446	26.1611	15.738	9.8206	12.9602	21.5144	32.4074	43.8596	24.49	44.495	56.2038	70.1916	38.8948	29.154	19.2126	13.0094
520.16	36.6202	26.3351	15.6688	9.83	13.0208	21.6344	32.6936	43.7168	24.5998	44.34	56.191	70.0602	38.5488	28.9734	18.9776	12.8882
520.42	36.5486	26.4467	15.5562	9.656	13.0954	21.713	32.6844	43.8442	24.6384	43.9832	56.0106	69.7054	38.4574	28.7939	18.9108	12.7642
520.68	36.6394	26.3764	15.4228	9.708	13.1964	21.9944	32.7918	44.0658	24.5704	43.8346	55.8122	69.619	38.5274	28.7332	18.9284	12.5514
520.93	36.7634	26.3968	15.593	9.788	13.283	22.0266	33.071	44.0722	24.5864	43.844	55.6594	69.8438	38.6352	28.7796	18.8354	12.5792
521.19	36.9694	26.6303	15.7446	9.811	13.3078	22.1616	33.2572	44.3178	24.5116	43.8986	55.6006	69.8606	38.6568	28.7537	18.7956	12.5958
521.45	37.338	26.6858	15.7858	9.75	13.3838	22.3034	33.3132	44.8174	24.2828	43.9384	55.4798	69.8612	38.691	28.783	18.8274	12.6416
521.71	37.5137	26.6918	15.923	9.9442	13.5484	22.5602	33.7292	45.2556	24.213	44.188	55.6708	70.0272	38.687	28.8674	18.8076	12.7136
521.97	37.8377	26.8473	16.0178	10.0546	13.8176	22.7934	33.9456	45.5306	24.3028	44.3954	55.7226	70.0672	38.4864	28.8844	18.6952	12.8338
522.23	37.794	26.9066	15.8374	10.0734	13.8334	22.9414	33.825	46.077	24.2482	44.3052	55.7178	69.5744	38.177	28.6727	18.6622	12.701
522.49	37.7803	26.6358	15.7902	10.194	13.8676	22.9764	33.9336	46.2802	24.1978	44.2078	55.5046	69.4356	38.3902	28.6462	18.6764	12.714
522.74	37.5418	26.7357	15.8098	10.2508	13.9122	23.1902	34.0948	46.4812	24.2468	44.0996	55.3324	69.3852	38.2636	28.542	18.5126	12.681
523	37.5209	26.603	15.7064	10.2158	13.9834	23.2528	34.1814	46.4498	24.307	43.8616	55.056	69.441	38.163	28.433	18.5272	12.69
523.26	37.4868	26.434	15.8052	10.1462	13.877	23.2108	34.205	46.5944	24.3674	43.9036	54.8622	69.6252	38.2634	28.3836	18.6244	12.6182
523.52	37.7693	26.3541	15.9388	10.2722	13.9854	23.3034	34.455	46.7944	24.377	43.978	54.589	69.7032	38.3748	28.4709	18.6142	12.6006
523.78	37.7376	26.5715	15.9138	10.2336	14.0374	23.4416	34.6854	47.0522	24.3816	44.1322	54.6496	69.4362	38.0912	28.3637	18.556	12.523
524.04	37.7911	26.3776	15.9048	10.2352	14.1224	23.5692	34.9246	47.2272	24.3986	44.1572	54.6658	69.1074	38.1194	28.4079	18.6918	12.4428
524.3	37.7062	26.5372	15.8934	10.2986	14.0936	23.7112	34.9394	47.6344	24.282	44.055	54.7168	68.7818	38.0232	28.2753	18.7708	12.3832
524.55	37.6066	26.673	15.8584	10.2558	14.1936	23.8386	35.2134	47.9388	23.8296	43.687	54.7456	68.373	37.8252	28.1582	18.7016	12.3906
524.81	37.4189	26.7875	15.8354	10.1198	14.197	24.06	35.327	48.042	23.726	43.522	54.8116	68.1292	37.7646	28.1207	18.7746	12.4586
525.07	37.4786	26.7179	15.9718	10.1972	14.3952	24.358	35.675	48.4848	23.6246	43.3624	54.702	67.998	37.6718	28.0684	18.76	12.486
525.33	37.4532	26.5713	15.9868	10.1716	14.573	24.556	35.904	48.7078	23.5568	43.1154	54.5992	67.999	37.7396	28.1069	18.8828	12.5522
525.59	37.4551	26.4798	16.0794	10.1696	14.669	24.757	36.2802	48.8682	23.559	43.0568	54.5594	67.9684	37.6096	28.1807	18.6928	12.4538
525.85	37.451	26.4842	16.0174	10.1286	14.8816	24.9904	36.465	49.2222	23.807	43.1218	54.5612	67.72	37.7804	28.2194	18.5864	12.4874
526.11	37.5746	26.4251	16.01	10.1496	15.1258	25.1412	36.8042	49.589	23.8618	43.0684	54.407	67.8804	37.729	28.0843	18.4476	12.4764
526.36	37.6418	26.5245	15.9782	10.0928	15.0734	25.2366	36.848	49.7226	23.9048	43.0618	54.286	67.8714	37.7878	28.1634	18.58	12.4684
526.62	37.8245	26.6529	15.9786	10.0604	15.1672	25.465	37.04	50.1936	23.9414	43.106	54.3348	67.9452	37.6894	28.052	18.3544	12.4656
526.88	37.7712	26.7971	15.9236	10.0632	15.3334	25.5312	36.9218	50.2856	23.8728	42.927	54.136	67.9368	37.6404	27.928	18.4364	12.5698
527.14	37.8773	26.7294	15.9714	10.1382	15.3936	25.676	37.2264	50.5142	23.7814	42.8634	54.0604	67.9782	37.39	27.8492	18.369	12.5744
527.4	37.8307	26.8499	16.1338	10.0784	15.4178	25.7814	37.3526	50.839	23.6376	42.7984	54.047	67.5772	37.4076	27.9665	18.498	12.5336
527.66	37.7748	26.926	16.1572	10.0326	15.5472	25.8908	37.4464	51.1918	23.572	42.587	54.0206	67.6322	37.4812	27.9724	18.3028	12.6382
527.91	37.7626	26.9927	16.2258	10.0874	15.5944	25.8784	37.521	51.0754	23.571	42.52	53.6594	67.5646	37.4386	27.8612	18.312	12.604
528.17	37.9769	27.0755	16.3674	10.052	15.526	26.0192	37.8006	51.3612	23.6024	42.743	53.7822	67.499	37.6488	27.9155	18.2456	12.567
528.43	38.1084	27.1086	16.3838	10.0764	15.5812	26.1128	37.8366	51.5998	23.6098	42.538	53.558	67.4356	37.6342	27.9517	18.278	12.5338
528.69	38.053	27.0285	16.2768	10.1202	15.7084	26.3186	37.9824	51.6662	23.5922	42.532	53.4634	67.5268	37.5112	27.7813	18.0304	12.4766
528.95	38.1809	27.0052	16.307	10.2062	15.7744	26.4498	38.2222	51.7086	23.6518	42.6352	53.339	67.279	37.3104	27.5335	18.0346	12.341
529.21	38.1086	26.944	16.5152	10.3282	15.8248	26.6542	38.2216	52.1332	23.6444	42.754	53.3572	67.3872	37.3896	27.4828	17.9098	12.3354
529.46	38.2272	26.6078	16.5566	10.3842	16.0504	27.001	38.5412	52.628	23.443	42.6012	53.1098	67.2208	37.1856	27.3785	17.8474	12.2838
529.72	38.0287	26.439	16.6588	10.4144	16.066	27.1358	38.682	52.6144	23.4066	42.7248	53.0746	67.0558	36.9642	27.2487	17.7726	12.1792
529.98	38.1509	26.5437	16.7226	10.4078	16.0676	27.341	38.7426	52.742	23.2956	42.54	52.94	66.7338	36.773	27.1973	17.7904	12.2782
530.24	38.1646	26.4556	16.6528	10.332	16.142	27.5258	38.7414	52.8502	23.103	42.3984	52.7062	66.5302	36.7926	27.4193	17.8628	12.395
530.5	38.2265	26.591	16.4774	10.214	16.1482	27.6108	38.9592	52.9506	22.9644	42.1108	52.3716	65.9808	36.7162	27.4819	17.944	12.4488
530.76	37.9582	26.776	16.5572	10.1806	16.1808	27.615	39.1118	53.1882	23.2584	41.9698	52.2156	65.727	36.5636	27.5256	17.9186	12.4696
531.01	37.7954	26.9718	16.5162	10.1942	16.3848	27.7774	39.2924	53.5544	23.2416	41.763	52.0524	65.5196	36.5966	27.5011	18.0046	12.5486
531.27	37.7616	27.0242	16.5848	10.2238	16.4804	27.7758	39.2972	53.6634	23.2916	41.773	51.9114	65.5014	36.6012	27.5026	18.0536	12.4396
531.53	37.8521	27.2008	16.7368	10.2858	16.6462	28.023	39.5764	54.0078	23.3884	41.7664	51.9438	65.3514	36.4728	27.3031	17.9706	12.2788
531.79	37.967	27.2027	16.8056	10.2748	16.7896	28.3426	39.7526	54.3802	23.413	41.8182	52.0448	65.3738	36.4088	27.2222	18.0234	12.2898
532.05	38.4019	27.3436	16.7338	10.3692	16.9308	28.5868	39.812	54.6634	23.1594	41.6666	51.9252	65.2182	36.3456	27.0996	17.94	12.2364
532.31	38.8819	27.5034	16.8746	10.3164	16.9618	28.842	40.0522	54.8932	23.1648	41.6948	51.8638	65.2102	36.3212	27.0505	17.7374	12.1566
532.56	38.9782	27.5315	16.8144	10.377	17.0678	29.0376	40.3898	55.2252	23.2644	41.5664	51.6708	65.0928	36.354	26.9626	17.6754	12.1416
532.82	39.0451	27.4845	16.7878	10.4736	16.9918	29.0888	40.4134	55.319	23.085	41.3102	51.43	65.1218	36.3388	26.8999	17.5364	12.0322
533.08	38.9846	27.64	16.8036	10.6616	17.146	29.0818	40.59	55.463	23.149	41.2286	51.3752	64.9232	36.0158	26.8411	17.4334	11.892
533.34	38.7857	27.6263	16.9158	10.7454	17.0982	29.1292	40.7346	55.57	23.1664	41.3824	51.28	64.7856	35.931	26.8546	17.5038	11.9594
533.6	38.7103	27.419	16.7828	10.8488	17.223	29.278	40.8974	55.919	23.0478	41.2704	51.221	64.6588	35.9316	26.794	17.6378	12.015
533.86	38.7521	27.4979	16.9232	10.8956	17.3384	29.4438	41.1552	56.2936	22.807	41.2006	51.2862	64.4298	35.8006	26.7713	17.642	12.0512
534.11	38.705	27.6112	16.9544	10.8482	17.5614	29.5868	41.502	56.7514	22.9268	41.259	51.3422	64.4826	35.6208	26.7088	17.7068	12.169
534.37	38.7324	27.5018	17.0134	10.8436	17.6068	29.7452	41.623	56.9226	22.8302	41.2332	51.3814	64.5778	35.7486	26.6624	17.6808	12.1372
534.63	38.9827	27.5003	16.9672	10.8808	17.8178	29.993	41.8746	57.2324	22.8192	41.1122	51.5994	64.5578	35.7532	26.6198	17.5502	12.0788
534.89	39.1786	27.7437	17.0644	10.8602	17.9814	30.043	42.0932	57.4244	22.8684	41.012	51.5936	64.5234	35.7306	26.5935	17.5768	11.9932
535.15	39.2791	27.7415	16.9868	10.8808	18.0406	30.1856	42.0902	57.58	22.8262	40.9426	51.4298	64.4226	35.6896	26.5208	17.3622	11.8774
535.4	39.4188	27.6863	17.0298	10.854	18.079	30.4218	42.1502	57.6838	22.6094	40.9196	51.382	63.959	35.6698	26.4764	17.265	11.821
535.66	39.6667	27.8301	17.0328	10.8006	18.2004	30.6232	42.4328	58.0508	22.6026	41.0054	51.3192	63.814	35.4796	26.3421	17.1936	11.7696
535.92	39.671	27.8613	16.996	10.7876	18.2934	30.7688	42.518	58.193	22.5332	40.802	50.996	63.7278	35.5078	26.2198	17.1986	11.7494
536.18	39.4481	27.9815	17.0462	10.8594	18.345	30.9944	42.4092	58.4222	22.4864	40.7796	50.776	63.51	35.386	26.2216	17.148	11.768
536.44	39.6696	27.9422	17.1138	10.8266	18.3552	31.1594	42.5488	58.6746	22.5144	40.8232	50.6884	63.717	35.2976	26.2635	17.3518	11.8004
536.7	39.5602	27.9155	17.1556	10.8906	18.4286	31.2408	42.8144	59.0108	22.4724	40.4764	50.4172	63.7064	35.3114	26.2154	17.3408	11.7888
536.95	39.4531	27.91	17.2356	10.9292	18.5018	31.4746	42.9704	59.13	22.1916	40.1598	50.1022	63.588	35.4608	26.3227	17.3494	11.8
537.21	39.7704	28.1147	17.3288	10.8972	18.5378	31.5846	43.1824	59.2974	22.2366	40.321	49.893	63.4044	35.4942	26.2994	17.3406	11.828
537.47	40.0195	28.1166	17.3752	10.8618	18.4574	31.6894	43.4336	59.3088	22.1934	40.1458	49.6282	63.2712	35.4686	26.1551	17.1382	11.7832
537.73	39.7577	28.1253	17.3344	10.8874	18.6034	31.8842	43.7454	59.4852	22.1008	39.6426	49.356	62.8508	35.4698	26.0337	16.9292	11.6902
537.99	39.8671	28.1445	17.2978	10.763	18.741	32.0162	43.7784	59.5494	22.1078	39.6152	49.354	62.7228	35.287	25.9306	16.8272	11.5944
538.24	39.9312	28.0835	17.2298	10.6574	18.8196	31.9778	43.7118	59.9304	22.114	39.5198	49.22	62.4196	34.8602	25.753	16.7028	11.3782
538.5	39.3293	27.7569	17.052	10.4706	19.0188	32.1652	43.8206	60.2904	21.9236	39.1744	49.255	62.2968	34.6262	25.6326	16.6322	11.1672
538.76	39.0751	27.5368	16.8368	10.383	19.1926	32.352	43.995	60.619	21.6468	38.9232	49.4114	62.0124	34.4162	25.5401	16.4484	10.9684
539.02	39.0718	27.5973	16.8356	10.1996	19.2522	32.4866	44.045	60.72	21.5058	38.9794	49.4846	62.1218	34.1964	25.3419	16.2602	10.8322
539.28	38.8286	27.5423	16.6962	10.1838	19.3622	32.6068	44.0966	61.0418	21.2674	39.0178	49.1626	61.8854	34.1678	25.2348	16.1398	10.7852
539.53	38.8637	27.5138	16.6318	10.0932	19.487	32.8778	44.453	61.3352	21.1126	38.8616	49.219	61.7632	34.3494	25.1722	16.011	10.685
539.79	39.0962	27.4571	16.6686	10.1046	19.4986	33.0024	44.572	61.416	21.0872	38.86	49.0736	61.7168	34.2864	25.0604	15.9378	10.6256
540.05	39.2916	27.5462	16.7168	10.1828	19.6256	33.1524	44.82	61.6546	21.2176	38.9136	48.9892	61.6386	34.4012	25.0234	16.0256	10.7112
540.31	39.3014	27.3894	16.7768	10.3046	19.6796	33.263	45.1064	62.0892	21.2762	39.0182	48.7954	61.349	34.4182	25.0548	16.0892	10.7706
540.57	39.743	27.5656	16.8936	10.4096	19.6918	33.4604	45.254	62.1728	21.3732	38.932	49.0066	61.387	34.3442	25.0708	16.0158	10.8284
540.82	39.961	27.6431	17.13	10.6124	19.6662	33.5384	45.2148	62.1686	21.4012	38.856	48.7192	61.1614	34.2968	25.116	16.0912	10.9516
541.08	40.0027	27.8877	17.279	10.7246	19.6754	33.5626	45.3506	62.3192	21.2068	38.86	48.6894	61.0066	34.3326	25.2683	16.0852	10.9736
541.34	39.9067	27.9702	17.3654	10.7382	19.5856	33.5944	45.3456	62.391	21.0702	38.94	48.3442	61.0598	34.2578	25.251	15.9846	10.8544
541.6	40.0428	28.2383	17.3206	10.7802	19.697	33.729	45.3438	62.5904	20.9574	38.9	48.3836	60.822	34.1286	25.2666	15.977	10.8068
541.86	40.0589	28.3919	17.4206	10.903	19.765	33.8512	45.3646	62.8894	20.8942	38.8226	48.1516	60.5686	34.0004	25.1997	16.1046	10.6662
542.11	39.9276	28.4968	17.3422	10.8784	19.7946	33.9534	45.445	63.08	20.8974	38.6912	48.2352	60.3952	33.8156	25.1973	15.9706	10.629
542.37	40.001	28.612	17.3808	10.9202	19.9046	34.166	45.5584	63.3358	20.856	38.3686	48.145	60.1276	33.6488	25.1393	15.8678	10.7
542.63	40.2758	28.7454	17.458	10.9704	20.1468	34.2988	45.7366	63.6046	20.8412	38.238	48.1414	59.9268	33.589	25.1041	16.0244	10.7656
542.89	40.4206	28.6223	17.6162	11.001	20.2648	34.4052	45.9102	63.859	20.7656	37.9534	48.0814	59.981	33.632	24.9978	15.9902	10.7378
543.15	40.1863	28.461	17.4852	10.906	20.329	34.4192	45.9958	64.067	20.6814	37.824	47.9226	59.7718	33.5756	24.9172	15.8394	10.706
543.4	40.1268	28.2923	17.3024	10.8266	20.4944	34.6234	46.2308	64.345	20.6068	37.7326	47.7644	59.7302	33.4086	24.643	15.716	10.599
543.66	39.985	28.1296	17.0982	10.7124	20.5542	34.7116	46.2868	64.3812	20.5116	37.631	47.502	59.466	33.1914	24.316	15.4584	10.3028
543.92	39.942	27.9498	17.0966	10.592	20.6042	34.9446	46.3202	64.576	20.2472	37.3798	47.3052	59.1782	33.0066	24.0509	15.1098	10.0486
544.18	39.9271	28.0715	17.041	10.5848	20.5904	35.1888	46.461	64.6728	20.2248	37.2698	47.0622	58.8534	32.8564	23.9219	15.0732	10.0408
544.44	40.3327	28.2508	17.4072	10.6574	20.7904	35.4074	46.917	64.9998	20.2442	37.037	46.973	58.6866	32.9554	23.8715	15.0932	10.0824
544.69	40.8382	28.5815	17.777	10.9388	20.7664	35.3866	47.0304	65.1814	20.2382	37.0094	46.7992	58.7132	33.1916	23.9752	15.314	10.2288
544.95	41.1703	28.7502	18.154	11.188	20.98	35.6288	47.3114	65.7044	20.3068	37.022	46.7802	58.668	33.3946	24.148	15.629	10.619
545.21	41.2699	28.959	18.285	11.484	20.9904	35.6984	47.41	65.7322	20.459	36.9538	46.7702	58.5544	33.4592	24.3998	15.8708	10.946
545.47	41.3635	29.2266	18.3382	11.593	21.1466	35.697	47.6252	65.7602	20.5456	36.9624	46.6592	58.7126	33.3708	24.5291	15.9266	11.043
545.73	41.3501	29.206	18.188	11.5684	21.0466	35.7472	47.5652	65.6314	20.439	37.0252	46.5354	58.6134	33.3138	24.6875	15.9098	11.0978
545.98	41.1166	29.1575	18.1924	11.537	21.1382	35.983	47.7906	65.8136	20.5528	37.0226	46.5522	58.2738	33.3396	24.8226	15.9308	11.168
546.24	41.3369	29.393	18.292	11.7232	21.1432	36.0878	47.9076	65.8578	20.5406	37.0734	46.3996	58.3088	33.3428	24.9509	15.874	11.1206
546.5	41.5812	29.5029	18.4654	11.7336	21.144	36.133	48.0736	66.2308	20.4254	36.9408	46.2906	58.2738	33.2888	24.9499	15.8996	11.1406
546.76	41.7516	29.6697	18.6866	11.8104	21.2794	36.2392	48.0364	66.4048	20.2814	36.8838	46.0812	58.0986	33.4258	24.9137	15.9148	11.2686
547.01	41.9772	29.9502	18.9916	12.0222	21.4822	36.4326	48.3004	66.8774	20.3782	36.8656	46.0848	58.2794	33.5288	24.9118	15.9746	11.422
547.27	42.2227	30.435	19.2028	12.2522	21.6108	36.489	48.3886	66.959	20.1838	36.8132	45.7584	58.4358	33.4112	24.8351	15.885	11.5728
547.53	42.3619	30.5968	19.1744	12.3166	21.6568	36.4754	48.4214	67.0534	20.1008	36.6964	45.5986	58.3314	33.3722	24.8243	15.937	11.6482
547.79	42.5016	30.7979	19.1566	12.4204	21.8036	36.5848	48.604	67.1728	20.1956	36.8052	45.4492	58.3256	33.423	24.8707	15.96	11.6404
548.05	42.8417	30.761	19.1916	12.5116	21.7608	36.7074	48.7252	67.424	20.3106	36.7532	45.3702	58.1224	33.403	24.876	15.9898	11.4816
548.3	43.0675	30.7874	19.1898	12.585	21.7822	36.7806	48.6512	67.42	20.3192	36.7042	45.174	58.0142	33.2968	24.8377	16.0784	11.4124
548.56	43.2742	30.7811	19.152	12.5134	21.9288	36.9934	48.807	67.666	20.3494	36.5798	45.2214	57.8644	33.3094	24.8421	16.1584	11.413
548.82	43.4088	30.8613	19.2608	12.4194	21.9462	37.1316	48.9564	67.9208	20.3732	36.5938	45.1254	57.6858	33.2486	24.6962	16.1282	11.2406
549.08	43.6231	31.0468	19.3618	12.5062	22.0382	37.3272	49.0194	68.1084	20.398	36.5326	44.863	57.604	33.2678	24.6404	16.1348	11.2646
549.33	43.7064	31.2822	19.4902	12.5012	22.0728	37.3984	49.041	68.3432	20.2186	36.3002	44.606	57.512	33.2448	24.6345	16.1204	11.3608
549.59	43.7882	31.4855	19.5456	12.5714	22.1666	37.5468	49.1638	68.6858	20.1026	36.196	44.4412	57.2198	33.2744	24.6221	15.9324	11.3
549.85	43.9891	31.6242	19.6378	12.642	22.163	37.6738	49.3774	68.9026	20.0636	36.2018	44.398	57.0818	33.2	24.5837	15.9352	11.1384
550.11	43.8833	31.7195	19.808	12.8732	22.2766	37.7816	49.5766	69.0052	20.0676	36.0212	44.31	57.2136	33.342	24.7227	15.9872	11.3184
550.37	44.027	31.6787	19.9628	12.8756	22.4054	37.959	49.7476	69.1932	19.8814	35.8348	44.4606	56.9372	33.3012	24.6913	15.9808	11.3408
550.62	44.1305	31.7836	20.1502	13.087	22.552	38.0996	49.9264	69.412	19.8932	35.9618	44.595	56.8898	33.304	24.5829	15.9412	11.3518
550.88	44.3107	31.954	20.3542	13.1038	22.5982	38.224	50.1834	69.3392	19.9462	35.9332	44.6394	56.8746	33.1226	24.4578	16.0058	11.4346
551.14	44.5872	31.9722	20.439	13.2262	22.6724	38.2474	50.0194	69.4512	19.8904	35.818	44.583	56.8066	32.9938	24.4225	15.928	11.5376
551.4	44.9371	32.0382	20.4446	13.2004	22.687	38.4024	49.9886	69.6546	19.856	35.7526	44.526	56.6902	32.914	24.327	15.9642	11.5722
551.65	44.8541	32.2533	20.4814	13.3048	22.6974	38.3536	49.9564	69.7922	19.9186	35.7498	44.2944	56.6616	32.7666	24.2844	15.9592	11.5402
551.91	45.0562	32.2725	20.5546	13.3178	22.7442	38.4524	50.0518	69.7578	19.854	35.6192	44.0614	56.4656	32.634	24.2998	15.8578	11.565
552.17	45.0043	32.1563	20.483	13.4168	22.8762	38.549	50.0254	69.9504	19.8064	35.468	43.836	56.477	32.7452	24.2806	15.8924	11.5312
552.43	44.8862	32.1885	20.6522	13.3674	22.9108	38.627	50.139	70.0402	19.831	35.4388	43.4038	56.251	32.7516	24.2049	15.9052	11.4982
552.68	44.7547	32.2643	20.7528	13.366	23.005	38.6966	50.2456	70.1566	19.8324	35.344	43.28	56.0024	32.49	24.1111	15.8028	11.3472
552.94	45.1022	32.2262	20.8586	13.4188	23.084	38.8116	50.363	70.3296	19.8384	35.3164	43.1722	56.0532	32.3916	24.0487	15.648	11.318
553.2	45.1094	32.5216	20.8882	13.4626	23.15	38.8876	50.4992	70.6028	19.8156	35.2886	43.1408	56.009	32.4216	24.0433	15.694	11.2898
553.46	45.2813	32.763	21.1196	13.532	23.1772	38.9492	50.5418	70.7928	19.7686	35.2102	42.9824	55.7876	32.424	24.0269	15.52	11.2284
553.71	45.269	32.7935	21.0956	13.595	23.3172	39.2234	50.7852	70.9584	19.6242	35.0954	43.1356	55.7226	32.3484	23.9508	15.3864	11.1
553.97	45.6072	32.9939	21.3474	13.697	23.2826	39.3034	50.8428	70.7996	19.5354	35.0088	43.038	55.605	32.403	23.8647	15.2624	11.069
554.23	45.4246	33.1142	21.423	13.7546	23.2348	39.4542	50.933	70.8214	19.396	34.9724	43.0334	55.196	32.3884	23.8438	15.2628	10.9818
554.49	45.3523	33.0777	21.4598	13.81	23.333	39.6332	51.267	71.0262	19.3482	34.8328	43.0756	54.8658	32.4618	23.8931	15.2744	10.9162
554.75	45.6173	33.2349	21.4376	13.8188	23.4264	39.7912	51.6534	71.1438	19.2932	34.7258	42.9886	54.6934	32.3522	23.9343	15.3856	10.9444
555	45.9074	33.3731	21.573	13.9136	23.4636	39.8408	51.749	71.368	19.2442	34.6876	42.7956	54.4462	32.44	23.9215	15.388	10.935
555.26	45.9535	33.5018	21.5394	14.0106	23.69	40.012	51.9194	71.9316	19.0234	34.6116	42.6826	54.3448	32.335	23.8745	15.4798	11.0258
555.52	46.2526	33.5097	21.5606	14.1474	23.7158	40.1018	52.2478	72.2672	19.001	34.4314	42.3804	54.4672	32.397	23.8085	15.4432	11.183
555.78	46.6363	33.5366	21.7406	14.2332	23.6384	40.0694	52.1532	72.3788	19.0956	34.662	42.042	54.5218	32.221	23.7372	15.4046	11.224
556.03	46.4947	33.6174	21.7808	14.276	23.617	40.1718	52.0346	72.5814	19.0116	34.6262	41.9798	54.4938	32.1696	23.6568	15.3046	11.193
556.29	46.4837	33.6621	21.7418	14.2602	23.5982	40.2004	52.1052	72.6812	18.881	34.3402	41.9034	54.4226	32.004	23.5387	15.2826	11.2134
556.55	46.7918	33.742	21.7246	14.2732	23.5024	40.2096	52.151	72.5746	19.0492	34.3624	41.7342	54.3158	32.0592	23.5802	15.2654	11.1476
556.81	46.7933	33.7427	21.7932	14.3852	23.544	40.3462	52.11	72.5466	18.9696	34.239	41.6446	54.0634	31.9186	23.6176	15.2302	10.994
557.06	46.8734	33.7725	21.7278	14.4904	23.6718	40.4694	52.1178	72.495	18.7408	33.9366	41.6458	53.8144	31.7426	23.5517	15.1124	10.9584
557.32	47.1269	33.7487	21.8448	14.5748	23.692	40.439	52.3014	72.6194	18.6304	33.9246	41.6492	53.6544	31.5622	23.3616	14.9704	10.9616
557.58	47.4475	33.9957	22.0172	14.8018	23.7876	40.4046	52.3672	72.9826	18.73	33.9616	41.4442	53.7116	31.68	23.4933	15.0588	10.9516
557.84	47.1509	33.8692	22.093	14.8196	23.9304	40.5094	52.5252	73.1332	18.6058	33.7438	41.3174	53.5794	31.6646	23.4016	15.0186	10.987
558.09	47.5726	34.167	22.3138	14.7642	24.1226	40.4684	52.5786	73.3448	18.6568	33.7178	41.2632	53.5648	31.5698	23.3048	15.0734	10.9886
558.35	47.5824	34.3542	22.4134	14.589	24.159	40.5934	52.619	73.666	18.643	33.4402	41.0432	53.4554	31.5892	23.2293	15.1752	10.8508
558.61	47.6902	34.3994	22.4342	14.6412	24.2962	40.7448	52.7386	73.8604	18.6464	33.1686	40.768	53.3526	31.594	23.3608	15.3156	10.8266
558.87	47.8778	34.5203	22.4866	14.515	24.3204	40.9726	52.8968	73.8082	18.5304	33.0952	40.627	53.0336	31.4602	23.1815	15.2066	10.8822
559.12	48.1714	34.6679	22.5748	14.6358	24.34	40.9132	52.9082	73.9656	18.4266	33.0516	40.4898	52.7408	31.333	23.0939	15.074	10.6928
559.38	48.1433	34.6718	22.5746	14.6614	24.3876	40.961	52.9128	74.1358	18.2852	33.0218	40.3076	52.4328	31.3428	23.1223	14.9642	10.5932
559.64	48.3146	34.678	22.7724	14.6992	24.4678	41.0538	53.0748	74.1714	18.3252	33.0886	40.228	52.2838	31.3706	23.1053	14.8552	10.5594
559.89	48.4639	34.8038	22.8794	14.6838	24.445	41.1218	53.0364	74.0406	18.327	33.2016	40.0622	52.0872	31.2102	23.0807	14.7672	10.556
560.15	48.5482	35.0236	22.9836	14.8648	24.546	41.1556	53.0058	73.9498	18.4938	33.243	40.0412	52.2266	31.1018	23.0757	14.7264	10.5534
560.41	48.9466	35.3174	23.1302	14.881	24.5292	41.395	53.1596	73.94	18.52	33.1776	39.9402	52.1924	31.0478	23.2367	14.784	10.6488
560.67	49.0056	35.703	23.1828	14.957	24.5496	41.605	53.2394	73.9344	18.5168	33.1238	39.7678	52.17	31.0252	23.1785	14.822	10.763
560.92	48.9391	35.7537	23.007	15.0018	24.622	41.6652	53.178	74.0026	18.3882	33.0418	39.7006	52.2036	30.9498	23.1526	14.8704	10.8374
561.18	48.9859	35.765	23.1054	15.1128	24.7044	41.8184	53.3954	74.3162	18.2716	32.8194	39.7258	52.0504	30.9772	23.1099	14.964	10.8178
561.44	48.989	35.6099	23.2074	15.1116	24.5934	41.798	53.2364	74.3778	17.9756	32.635	39.5354	51.7564	30.8714	23.1961	15.047	10.86
561.7	48.7361	35.6075	23.306	15.2646	24.7262	41.8684	53.2312	74.729	17.8662	32.602	39.4818	51.6574	30.7898	23.0874	14.9654	10.8302
561.95	48.7646	35.4477	23.3866	15.287	24.8056	41.8648	53.3142	74.926	17.7354	32.2364	39.4908	51.4088	30.753	23.0334	14.929	10.7946
562.21	48.8971	35.6114	23.6104	15.5214	24.7742	41.9056	53.4968	75.1418	17.6814	31.9856	39.3726	51.1694	30.6952	23.0011	14.8712	10.8094
562.47	48.936	35.9697	23.615	15.642	24.7078	41.8854	53.519	75.2706	17.6474	31.8752	39.2032	51.1018	30.7226	23.0141	14.8448	10.7662
562.73	49.0582	36.2061	23.6606	15.7204	24.7964	41.9926	53.6614	75.52	17.7216	31.7748	39.1742	51.056	30.7554	22.9333	14.7476	10.5964
562.98	49.2144	36.1425	23.6232	15.708	24.895	42.0602	53.8038	75.6078	17.644	31.569	39.068	50.7142	30.7272	22.8621	14.7254	10.634
563.24	49.3639	36.52	23.7086	15.8188	24.942	42.1712	53.9922	75.7834	17.6312	31.7494	38.977	50.843	30.5146	22.8213	14.7194	10.5746
563.5	49.6001	36.6467	23.6704	15.9112	25.0404	42.2802	54.0836	75.7586	17.5938	31.7834	38.8174	50.6876	30.4472	22.8679	14.679	10.613
563.75	49.8293	36.5882	23.8198	16.0102	25.1662	42.3228	54.2042	75.8428	17.4756	31.8528	38.6262	50.5398	30.4068	22.7748	14.5758	10.6916
564.01	49.7868	36.5589	23.9234	15.9746	25.3244	42.444	54.4552	75.9666	17.4188	31.7192	38.448	50.2772	30.3246	22.6504	14.552	10.7284
564.27	49.8679	36.849	24.082	15.9962	25.2916	42.469	54.5292	75.7586	17.3744	31.6174	38.2478	50.2798	30.2834	22.5883	14.5174	10.5686
564.53	49.932	36.7852	24.1586	15.9816	25.2614	42.5518	54.6062	75.7776	17.2896	31.3664	38.0966	50.093	30.3444	22.5441	14.4446	10.5234
564.78	50.2438	36.9066	24.3844	16.0508	25.2852	42.5994	54.7424	76.0002	17.2268	31.292	37.8644	50.1464	30.2254	22.2958	14.3506	10.3222
565.04	50.2745	36.9938	24.4586	16.111	25.321	42.7228	54.7074	76.13	17.2504	31.1038	37.752	49.8336	30.153	22.2629	14.3918	10.1844
565.3	50.5001	37.1231	24.5004	16.2324	25.2684	42.7108	54.6774	76.2374	17.0938	31.101	37.598	49.7394	30.0974	22.2548	14.304	10.1878
565.56	50.7434	37.1394	24.571	16.2966	25.2536	42.7838	54.5782	76.6926	17.087	31.114	37.6482	49.6694	30.098	22.2809	14.2454	10.2832
565.81	50.9124	37.2064	24.683	16.4284	25.275	42.8494	54.5318	76.8322	17.1148	31.1744	37.6582	49.4878	30	22.2958	14.3066	10.3224
566.07	50.9386	37.2878	24.7572	16.4164	25.2176	42.8634	54.4876	76.9316	17.0514	31.1604	37.5816	49.2166	29.912	22.2912	14.3296	10.3106
566.33	51.0494	37.3694	24.917	16.4424	25.2412	42.934	54.5766	77.0138	16.9972	31.1554	37.5884	49.194	29.7512	22.2374	14.1512	10.2762
566.58	51.1867	37.5208	25.1046	16.5248	25.2114	43.0204	54.7214	77.2066	17.0612	31.0022	37.5604	48.8336	29.78	22.2015	14.233	10.2094
566.84	51.3492	37.5861	25.2788	16.6236	25.2818	43.072	54.961	77.154	16.9922	30.9674	37.379	48.685	29.5968	22.1161	14.2572	10.1656
567.1	51.3816	37.7058	25.3668	16.6858	25.2984	43.0398	54.9788	77.1482	16.8644	30.7246	37.1082	48.5024	29.4946	21.9216	14.1472	10.0882
567.36	51.3715	37.9919	25.3724	16.7752	25.4648	43.173	55.135	77.2648	16.8492	30.529	37.1504	48.304	29.4624	21.8341	14.1576	10.1174
567.61	51.684	38.2305	25.372	16.7362	25.449	43.1702	55.0996	76.9846	16.8066	30.4882	36.9192	48.2482	29.463	21.7894	14.1566	10.1714
567.87	51.8808	38.4054	25.3944	16.735	25.5886	43.3696	55.221	77.1596	16.6658	30.411	36.85	48.271	29.4556	21.7727	14.0594	10.1586
568.13	52.1263	38.6159	25.3198	16.7398	25.6746	43.3832	55.0804	77.2848	16.6008	30.1058	36.6518	48.0394	29.4618	21.8053	14.0194	10.197
568.38	52.4604	38.7527	25.458	16.7162	25.7596	43.498	55.225	77.3736	16.6682	30.1116	36.6072	47.947	29.5004	21.8798	14.0338	10.2466
568.64	52.6855	38.4537	25.5626	16.627	25.704	43.5126	55.2462	77.4018	16.6276	30.1176	36.4056	48.0258	29.5784	22.0349	14.094	10.308
568.9	52.6577	38.3111	25.6416	16.6918	25.7138	43.557	55.4848	77.8002	16.5248	29.943	36.4656	47.9558	29.5402	21.9459	14.0862	10.245
569.16	53.0717	38.355	25.7112	16.8614	25.8552	43.5154	55.555	77.7886	16.5894	29.8826	36.295	47.955	29.3052	21.7856	14.0044	10.2096
569.41	53.2788	38.6061	25.7658	16.8982	25.844	43.5586	55.7972	77.7836	16.6176	29.9806	36.219	48.0266	29.2758	21.7293	14.0128	10.1654
569.67	53.2747	38.6214	25.673	16.906	25.8918	43.6284	55.8764	78.0078	16.5114	29.8478	36.1534	47.8168	29.2406	21.6341	13.9404	10.229
569.93	53.2459	38.9003	25.7414	17.119	25.7938	43.5956	55.8014	77.9138	16.4874	29.7362	35.9652	47.674	29.064	21.4733	13.7764	10.1266
570.18	53.4418	39.2702	25.8534	17.2444	25.8708	43.672	55.7638	77.9452	16.3952	29.642	35.5864	47.5606	28.9756	21.4574	13.797	10.0722
570.44	53.1804	39.2927	25.8754	17.2466	25.719	43.6432	55.704	77.5996	16.1766	29.5932	35.3222	47.315	28.902	21.5572	13.8224	10.031
570.7	53.1804	39.4374	26.0084	17.3502	25.668	43.6694	55.818	77.7352	16.0546	29.4858	35.1502	47.1436	28.7854	21.4638	13.7294	9.9906
570.96	53.2366	39.5294	26.0376	17.4864	25.7122	43.7686	55.942	77.8154	16.0818	29.4598	35.0284	47.2248	28.7298	21.483	13.699	9.8702
571.21	53.3119	39.6028	26.0644	17.5328	25.9024	43.8284	56.0958	77.978	15.9902	29.3718	34.9936	47.0204	28.7888	21.5305	13.714	9.884
571.47	53.4401	39.6842	26.147	17.5956	25.9366	43.8836	56.193	77.9644	15.9874	29.348	34.9834	46.899	28.7858	21.4982	13.6462	10.0022
571.73	53.598	39.7278	26.2838	17.7134	25.9134	43.9386	56.3468	78.2174	15.9316	29.2498	35.095	46.9044	28.9452	21.3644	13.5878	10.0064
571.98	53.7216	39.5546	26.3928	17.7478	26.0514	44.0554	56.2894	78.2066	15.8756	29.1444	34.9962	46.7636	28.9402	21.3091	13.5048	9.9512
572.24	54.0132	39.8411	26.5614	17.769	25.9256	43.9234	56.1472	77.8354	15.6884	29.0104	34.7766	46.4468	28.9982	21.1834	13.4304	9.953
572.5	54.2366	39.7516	26.7298	17.7586	25.8672	43.979	56.1614	77.794	15.5486	28.9518	34.7166	46.2536	28.9344	21.1113	13.4492	9.9246
572.75	54.3058	39.6282	26.7362	17.8306	25.7724	43.9958	56.189	77.9122	15.4574	28.894	34.6062	46.1612	28.8196	20.9984	13.445	9.8452
573.01	54.4903	39.754	26.7592	17.8388	25.8826	44.0488	56.188	78.182	15.4394	28.8272	34.4198	46.0328	28.596	20.9418	13.4294	9.8712
573.27	54.4474	39.9527	26.8024	17.8224	25.7994	43.9842	56.1902	78.2252	15.389	28.63	34.3526	46.1074	28.552	20.9252	13.574	9.915
573.53	54.5138	40.048	26.8894	18.0268	25.8878	44.167	56.3234	78.714	15.3616	28.5956	34.2838	46.2338	28.3312	20.8985	13.488	9.8964
573.78	54.6473	40.3523	26.9134	18.0618	25.9206	44.2266	56.354	78.8184	15.464	28.5498	34.2506	46.3328	28.2776	20.8984	13.2642	9.8648
574.04	54.7378	40.5822	27.0094	18.0724	26.0232	44.2488	56.4012	78.9166	15.4816	28.3786	34.2818	46.1904	28.2748	20.8728	13.174	9.8524
574.3	54.5806	40.5486	26.9624	18.1022	25.9122	44.2266	56.4068	78.7008	15.336	28.1832	34.1734	46.0798	28.1946	20.8211	12.9826	9.759
574.55	54.6264	40.5678	27.0096	18.1334	25.9138	44.3374	56.3692	78.6354	15.3026	28.2174	34.0378	45.6906	27.9706	20.7724	12.8362	9.6218
574.81	54.8407	40.5846	27.2248	18.1362	26.0042	44.2654	56.3706	78.508	15.1736	27.9968	33.8004	45.3284	27.9038	20.7082	12.7842	9.5314
575.07	54.9271	40.751	27.3804	18.3088	26.0874	44.4562	56.3464	78.734	15.0052	27.7744	33.6106	45.0678	27.7758	20.5598	12.7808	9.5346
575.32	55.0802	40.9266	27.4778	18.3298	26.1378	44.5268	56.4236	78.887	14.9552	27.6112	33.4442	44.9272	27.8586	20.5637	12.7228	9.4372
575.58	55.3469	41.2149	27.6368	18.4328	26.29	44.674	56.534	79.227	14.9708	27.465	33.37	44.6364	27.9112	20.6241	12.7544	9.3988
575.84	55.5497	41.4107	27.7984	18.5954	26.3192	44.6916	56.545	79.3508	14.895	27.4162	33.2632	44.5972	27.923	20.5977	12.6252	9.5156
576.09	55.619	41.6138	27.7918	18.7008	26.279	44.676	56.5522	79.3906	14.8756	27.5228	33.2804	44.5408	27.8994	20.601	12.6596	9.5126
576.35	55.9349	41.6361	27.7656	18.721	26.209	44.6094	56.618	79.4406	14.8482	27.5512	33.1312	44.5302	27.8482	20.6086	12.7466	9.4954
576.61	55.9697	41.6126	27.8634	18.7762	26.2478	44.5816	56.4784	79.3298	14.8342	27.6466	33.0004	44.4274	27.5804	20.5693	12.7496	9.505
576.87	56.1014	41.6171	27.951	18.8752	26.3766	44.5508	56.48	79.1792	14.8472	27.6398	32.9818	44.4148	27.4464	20.4698	12.7692	9.4684
577.12	56.1017	41.5814	27.9744	18.8746	26.468	44.472	56.6348	79.1902	14.7792	27.4722	32.875	44.3558	27.4914	20.4419	12.7874	9.3894
577.38	56.0148	41.4448	27.8842	18.7768	26.3892	44.4998	56.6106	79.1638	14.7942	27.346	32.7628	44.2484	27.4146	20.3926	12.79	9.3714
577.64	56.112	41.6855	28.0888	18.8646	26.411	44.3394	56.6424	78.937	14.7214	27.1554	32.715	44.0718	27.3704	20.3489	12.7522	9.3996
577.89	56.3815	41.7506	28.1154	18.9324	26.3774	44.357	56.7914	78.8106	14.5926	26.9348	32.7102	43.8678	27.4782	20.2578	12.6904	9.394
578.15	56.2637	41.8151	28.2	18.8912	26.3604	44.4066	56.8254	78.9846	14.487	26.9144	32.5822	43.8564	27.4204	20.2319	12.6122	9.4564
578.41	56.5382	42.2008	28.317	18.929	26.4518	44.5574	56.9304	79.0984	14.411	26.9258	32.5262	43.695	27.329	20.1009	12.564	9.5404
578.66	56.9362	42.4466	28.528	19.0746	26.5736	44.6668	57.0794	79.1952	14.3872	26.7482	32.5148	43.6912	27.2544	20.0067	12.53	9.5726
578.92	56.8478	42.6446	28.5704	19.1162	26.635	44.762	57.0592	79.335	14.3932	26.7988	32.4154	43.6192	27.2098	20.0278	12.3714	9.569
579.18	56.6198	42.7307	28.6204	19.2082	26.5778	44.6282	56.8912	79.332	14.3782	26.8632	32.2614	43.604	27.1092	20.0535	12.3982	9.5768
579.43	56.887	42.7871	28.6536	19.2796	26.5236	44.593	56.7912	79.2028	14.36	26.6874	32.099	43.481	27.0556	20.0604	12.4726	9.5734
579.69	57.0974	42.5814	28.6636	19.3496	26.4728	44.5538	56.7332	79.1484	14.3652	26.5344	31.9614	43.5176	27.0816	20.1003	12.464	9.5276
579.95	56.8762	42.6304	28.6198	19.3644	26.4918	44.6028	56.7962	79.2124	14.342	26.4144	31.8772	43.2568	27.0796	20.1494	12.3912	9.4776
580.2	56.785	42.4706	28.521	19.3912	26.5396	44.6916	56.8436	79.1418	14.2074	26.147	31.7622	42.919	27.0468	19.9946	12.3434	9.3584
580.46	57.0041	42.5918	28.5676	19.3646	26.5584	44.8134	56.8866	79.1226	14.1178	25.967	31.6232	42.7096	27.05	20.0195	12.2358	9.3688
580.72	57.2854	42.7396	28.6676	19.4634	26.4846	44.914	56.93	79.1064	14.1508	25.9906	31.5082	42.5238	26.962	19.993	12.1234	9.348
580.97	57.3206	42.989	28.8732	19.6406	26.4016	44.8984	56.8914	79.0906	14.2102	26.0332	31.4454	42.4262	26.8524	19.9066	12.062	9.257
581.23	57.589	42.8814	29.1208	19.7134	26.4206	44.9202	56.8326	79.0982	14.0546	25.9972	31.2562	42.3348	26.8304	19.8411	12.047	9.2144
581.49	57.8599	42.9494	29.3618	19.7866	26.3786	44.8628	56.8054	79.1738	13.945	26.0358	31.2164	42.3576	26.7978	19.8272	12.0646	9.2504
581.74	58.2242	43.0888	29.4628	19.814	26.403	44.9306	56.9704	79.3074	13.9082	25.9144	31.0958	42.3306	26.6336	19.7004	12.0838	9.2128
582	58.2895	43.1385	29.6682	19.8382	26.4274	44.8232	57.0074	79.3564	13.831	25.7772	30.9674	42.2984	26.7884	19.7253	12.1054	9.2112
582.26	58.5055	43.2558	29.7386	19.9092	26.4786	44.8864	56.9634	79.4694	13.783	25.7348	30.8684	42.1174	26.8176	19.7368	12.1226	9.211
582.51	58.8259	43.4512	29.7418	19.9764	26.4772	44.942	57.0328	79.479	13.8804	25.76	30.8296	41.9694	26.7928	19.716	12.08	9.2114
582.77	59.0628	43.5683	29.741	20.0418	26.4104	44.936	56.9898	79.3502	13.9084	25.5904	30.6442	41.7984	26.8202	19.7868	12.1388	9.2682
583.03	58.9954	43.6266	29.7986	20.1366	26.453	44.8156	56.8462	79.3002	13.8404	25.48	30.5154	41.6356	26.9516	19.8505	12.114	9.2542
583.28	58.9622	43.6156	29.7316	20.2054	26.547	44.8548	56.9342	79.355	13.7574	25.474	30.46	41.3704	26.8064	19.7196	12.1454	9.233
583.54	58.9402	43.4834	29.7222	20.1898	26.5164	44.8714	56.9622	79.333	13.589	25.222	30.3604	41.129	26.7918	19.6658	12.169	9.1582
583.8	58.7023	43.8815	29.7822	20.274	26.5092	44.7208	56.7864	79.1122	13.3636	25.089	30.1748	40.9888	26.8056	19.647	12.1026	9.1134
584.05	58.6358	44.1174	29.7756	20.3034	26.5552	44.8018	56.924	79.3116	13.2916	25.0532	30.117	40.9254	26.6952	19.652	11.9854	9.0582
584.31	58.7333	44.1717	29.84	20.331	26.5652	44.9604	56.9116	79.5058	13.2014	24.9458	30.1134	40.8744	26.4964	19.5036	11.9386	8.9836
584.57	58.9507	44.3378	29.9078	20.351	26.4926	45.1054	56.7936	79.6436	13.0746	24.8202	30.085	40.9628	26.4614	19.4787	11.7908	8.9434
584.82	59.0664	44.3754	29.9636	20.3848	26.5216	45.1664	56.847	79.6946	13.1286	24.7256	30.031	40.9928	26.313	19.4539	11.6578	9.0306
585.08	59.3251	43.9878	30.0212	20.382	26.3536	45.1892	56.7944	79.8096	13.073	24.6088	29.9588	40.8598	26.1574	19.4053	11.5554	9.0578
585.34	59.4763	43.8194	30.1724	20.4228	26.3636	45.1194	56.6856	79.675	13.0892	24.4538	29.79	40.7538	26.2408	19.2746	11.5394	9.0236
585.59	59.4617	43.9197	30.2252	20.4738	26.389	45.031	56.5796	79.5346	13.1606	24.5336	29.5742	40.5908	26.222	19.1235	11.4332	9.042
585.85	59.6998	44.4141	30.4516	20.6282	26.3284	44.8498	56.54	79.1996	13.1398	24.3374	29.4202	40.3944	26.1116	19.0971	11.4204	8.9914
586.11	59.8423	44.6313	30.597	20.5666	26.3196	44.7798	56.2692	79.0628	12.9976	24.335	29.3244	40.2306	26.0812	19.0817	11.4502	8.9096
586.36	59.6371	44.9339	30.842	20.6582	26.4548	44.7524	56.2334	78.8366	13.0142	24.2586	29.2742	40.2676	26.1474	19.0442	11.5312	8.834
586.62	59.8027	45.159	31.0276	20.8348	26.4356	44.6624	56.053	78.8094	12.9218	24.2558	29.2452	40.1906	25.9906	19.0061	11.6342	8.8728
586.88	60.1013	45.322	31.2768	20.9818	26.476	44.6968	56.2234	78.7986	12.8258	24.0044	29.2224	40.1596	26.0394	19.1589	11.6784	8.8994
587.13	60.0559	45.034	31.207	20.8758	26.6334	44.6248	56.2294	78.9762	12.9122	23.994	29.0822	40.0388	26.0952	19.1227	11.6718	8.9642
587.39	60.1956	45.183	31.1868	21.0294	26.7058	44.5236	56.449	78.979	12.8486	23.852	28.8992	39.9006	26.1308	19.118	11.6766	8.9788
587.65	60.7181	45.3189	31.1796	21.0506	26.6792	44.4418	56.6172	79.2668	12.7976	23.9528	28.7486	39.8224	26.192	19.145	11.7484	9.1086
587.9	60.8561	45.5229	31.1772	20.8354	26.7548	44.5776	56.869	79.2636	12.8178	23.9146	28.637	39.6818	26.2396	19.0988	11.552	9.0032
588.16	60.8981	45.531	31.139	20.8874	26.688	44.6262	56.999	79.3678	12.716	23.9694	28.4606	39.4736	26.1374	19.1005	11.488	8.9464
588.42	60.9722	45.6554	31.2456	21.0368	26.613	44.6994	56.99	79.1564	12.5916	23.8016	28.3262	39.306	26.114	19.0976	11.4038	8.9092
588.67	61.1035	45.8594	31.391	21.2316	26.6852	44.7518	56.8156	79.228	12.6256	23.8516	28.268	39.1286	26.117	19.0629	11.3704	8.8828
588.93	61.3073	46.1229	31.5514	21.2408	26.7102	44.8748	56.6748	79.1356	12.5942	23.6574	28.2626	39.0072	26.022	19.0605	11.3042	8.8256
589.19	61.4868	46.0902	31.7038	21.501	26.692	44.7752	56.5152	79.0646	12.5146	23.5888	28.2128	38.9462	25.9266	19.1139	11.419	8.868
589.44	61.6594	46.2033	31.7228	21.4914	26.7284	44.7184	56.1498	78.788	12.454	23.5296	28.2036	38.7612	25.86	19.0979	11.505	8.9022
589.7	61.8293	46.3425	31.8654	21.4496	26.7344	44.7306	56.0582	78.8872	12.4434	23.5832	28.2424	38.745	25.7224	19.0697	11.562	8.9326
589.95	62.0273	46.3046	31.9664	21.3378	26.6428	44.796	56.3088	78.835	12.4034	23.3844	28.1678	38.7158	25.4888	19.0506	11.4764	8.8958
590.21	61.9819	46.1246	31.8284	21.366	26.6328	44.6712	56.3078	78.7012	12.29	23.1244	28.0782	38.64	25.3138	19.0299	11.379	8.903
590.47	61.937	46.2995	31.6828	21.4452	26.6324	44.7264	56.2554	78.6478	12.2642	22.9944	27.8758	38.5374	25.3538	19.0007	11.3568	8.9082
590.72	62.1691	46.4817	31.7656	21.548	26.591	44.7568	56.406	78.6312	12.3064	22.9318	27.7632	38.6312	25.3456	18.8761	11.2198	8.8894
590.98	62.297	46.6674	31.7874	21.6084	26.5618	44.7646	56.384	78.659	12.1898	22.8246	27.589	38.5858	25.3038	18.8046	11.2206	8.9074
591.24	62.1785	46.6943	31.7178	21.6644	26.4406	44.6394	56.2158	78.5862	12.0446	22.8586	27.5064	38.5028	25.4454	18.8516	11.2702	9.0268
591.49	62.5332	47.0274	31.783	21.8108	26.4738	44.7494	56.1512	78.6494	12.0376	22.9628	27.387	38.4162	25.4968	18.8301	11.3346	9.0598
591.75	62.7634	46.9134	31.9938	21.7102	26.4338	44.7646	56.2838	78.5662	11.9946	22.9526	27.3956	38.31	25.386	18.7963	11.188	9.0278
592.01	62.7262	46.9139	32.1042	21.7336	26.4244	44.7066	56.2018	78.5084	12.0034	22.9214	27.3432	38.2794	25.4022	18.8838	11.2572	9.0582
592.26	62.5565	46.8035	32.1952	21.753	26.5034	44.6556	56.2738	78.326	12.018	22.9488	27.3168	38.0482	25.514	18.9544	11.233	9.1336
592.52	62.6328	46.8882	32.2976	21.8692	26.6346	44.7086	56.2958	78.2038	12.0118	22.8012	27.214	37.8894	25.4682	18.9072	11.1834	9.1286
592.77	62.3681	46.9149	32.4726	21.901	26.7142	44.6586	56.4458	78.065	11.9902	22.685	27.1222	37.5524	25.4522	18.8326	11.1482	9.0844
593.03	62.3002	47.0673	32.4888	22.072	26.8344	44.5964	56.35	78.2056	11.908	22.6006	26.9952	37.2782	25.4234	18.7641	11.1872	9.0776
593.29	62.1823	47.0546	32.4862	22.1402	26.9058	44.5518	56.3588	78.327	11.7214	22.4106	26.8592	37.0218	25.4444	18.7499	11.1504	9.0706
593.54	62.5238	47.325	32.447	22.3016	26.8012	44.542	56.2946	78.1964	11.677	22.2646	26.6958	36.9588	25.4046	18.7064	11.082	8.9202
593.8	62.767	47.6219	32.4652	22.3024	26.656	44.505	56.1942	78.1258	11.605	22.239	26.529	36.799	25.4208	18.6788	11.1582	8.7974
594.06	63.0655	47.6644	32.5258	22.39	26.6148	44.6002	56.2844	78.2866	11.5782	22.2208	26.5646	36.7896	25.337	18.6071	11.1074	8.7572
594.31	63.2969	47.8782	32.7078	22.3372	26.5296	44.5792	56.2716	78.1192	11.5528	22.0772	26.5294	36.8922	25.342	18.5491	11.065	8.7452
594.57	63.5609	48.2546	32.7978	22.3958	26.4698	44.675	56.356	78.1776	11.5952	22.1014	26.5884	36.9376	25.328	18.4166	10.9778	8.6644
594.83	63.6667	48.2262	32.8946	22.4478	26.4854	44.6652	56.2046	78.221	11.539	22.0624	26.5428	36.7862	25.2586	18.3463	10.8938	8.6278
595.08	63.6127	48.3364	33.0424	22.5166	26.5716	44.7574	56.2916	78.4136	11.5082	21.8926	26.594	36.6916	25.2632	18.3029	10.7994	8.713
595.34	63.6005	48.4264	33.0714	22.5514	26.5358	44.5814	56.0144	78.1146	11.5428	21.813	26.3338	36.6362	25.3134	18.4271	10.8576	8.802
595.59	63.6674	48.5906	33.0212	22.6268	26.5028	44.5698	56.1046	78.1892	11.5318	21.7756	26.2496	36.3964	25.324	18.4833	10.8672	8.8072
595.85	63.7663	48.5128	33.0136	22.6264	26.5674	44.5616	56.1094	78.2436	11.5326	21.6448	26.0054	36.2642	25.1734	18.5313	10.8948	8.86
596.11	63.744	48.5193	32.9928	22.5946	26.6276	44.5774	56.1126	78.3848	11.5486	21.5502	25.9252	36.2756	25.145	18.5547	10.9918	8.9576
596.36	63.8513	48.3503	32.9022	22.5496	26.6006	44.4896	56.0086	78.3568	11.5754	21.6006	25.8754	36.4098	25.1812	18.546	11.0438	8.963
596.62	63.9773	48.5562	32.9328	22.574	26.5092	44.531	56.0408	78.47	11.449	21.5972	25.8374	36.463	25.1616	18.5034	11.0256	8.8712
596.88	63.9192	48.4756	32.9314	22.5578	26.623	44.6148	55.968	78.5928	11.3732	21.5346	25.859	36.5034	25.1748	18.5581	11.0614	8.8168
597.13	64.0154	48.5949	32.9902	22.5488	26.5914	44.5478	55.8182	78.516	11.3696	21.508	25.909	36.4152	25.3262	18.5897	11.0508	8.7498
597.39	64.1887	48.825	33.065	22.6926	26.4944	44.5166	55.9688	78.5422	11.2526	21.5092	25.9158	36.3452	25.5828	18.6147	11.0322	8.7602
597.64	64.3399	49.0482	33.324	22.7666	26.5548	44.552	56.0068	78.6412	11.2378	21.3516	25.8248	36.068	25.4884	18.5917	10.873	8.7048
597.9	64.2149	48.9354	33.4394	22.799	26.6548	44.48	56.1038	78.7812	11.207	21.2038	25.9044	35.9676	25.453	18.5695	10.7572	8.6906
598.16	64.4844	49.1277	33.7274	22.8748	26.5492	44.4148	56.1374	78.7254	11.2246	21.2276	25.7364	35.9924	25.444	18.6156	10.6768	8.7514
598.41	64.6586	49.131	34.0218	23.066	26.525	44.339	56.1186	78.4992	11.045	21.0924	25.6082	35.7766	25.325	18.5594	10.5988	8.7666
598.67	64.8089	49.3535	34.212	23.2332	26.5672	44.3446	56.0432	78.152	11.022	21.0674	25.3882	35.7168	25.172	18.5356	10.5546	8.6164
598.93	64.9519	49.5186	34.2426	23.3472	26.5074	44.243	55.8324	77.7652	10.9434	20.9864	25.3032	35.6012	25.1254	18.5148	10.5708	8.5592
599.18	65.0561	49.7128	34.2552	23.3358	26.6056	44.4802	55.743	77.5868	10.938	20.9834	25.1708	35.4466	25.2164	18.5706	10.6498	8.5776
599.44	65.1922	49.7342	34.2752	23.482	26.6254	44.5026	55.5204	77.2898	10.8248	20.9304	25.1544	35.291	25.086	18.5333	10.6464	8.4956
599.69	65.4617	49.8827	34.203	23.4242	26.5424	44.4294	55.3222	77.0452	10.8834	20.893	25.0118	35.2646	24.9796	18.5544	10.699	8.455
599.95	65.5598	49.8138	34.157	23.1892	26.52	44.3298	55.1664	76.9178	10.8446	20.668	24.98	35.0304	24.9338	18.5687	10.753	8.475
600.21	65.3923	49.7692	34.1738	23.1524	26.5186	44.3654	55.293	76.9852	10.815	20.6948	24.8906	35.1042	24.897	18.5096	10.7004	8.4222
600.46	65.688	49.8942	34.293	23.2378	26.3968	44.0732	55.1788	76.8044	10.7714	20.4946	24.73	35.0478	24.792	18.3879	10.6292	8.3588
600.72	65.676	49.8899	34.2976	23.1958	26.3204	44.0706	55.2152	77.0052	10.7322	20.28	24.6032	34.745	24.8896	18.3382	10.6522	8.418
600.97	65.4161	49.7754	34.341	23.2592	26.4214	44.0598	55.2068	76.9372	10.688	20.2152	24.5352	34.6474	24.9818	18.297	10.6684	8.3858
601.23	65.4739	49.8818	34.4548	23.3366	26.4812	44.0618	55.1794	76.9668	10.6742	20.2126	24.4686	34.6092	24.8808	18.2946	10.4824	8.3314
601.49	65.8315	50.0872	34.572	23.4338	26.411	43.939	55.0164	76.7766	10.6336	20.2368	24.3454	34.4912	24.8614	18.3367	10.5104	8.3958
601.74	65.7859	50.0663	34.5576	23.4794	26.405	44.048	54.933	76.8136	10.5502	20.2902	24.3298	34.1454	24.7058	18.2515	10.4724	8.4256
602	65.8922	50.2252	34.66	23.613	26.4416	43.9106	54.964	76.5042	10.5824	20.2964	24.3006	34.1598	24.5768	18.1713	10.3718	8.3482
602.25	65.9131	50.3344	34.7714	23.6234	26.3188	44.0146	54.931	76.5098	10.4964	20.1876	24.2654	34.1542	24.422	18.1792	10.2504	8.3124
602.51	66.0247	50.3754	34.9222	23.764	26.253	44.0922	54.9552	76.4988	10.3912	20.2208	24.2586	34.138	24.6136	18.1738	10.3288	8.4178
602.77	65.893	50.3056	35.064	23.8388	26.2972	44.1866	55.0576	76.4928	10.319	20.046	24.2098	33.9802	24.83	18.2315	10.385	8.4552
603.02	65.7962	50.2941	35.083	23.7394	26.249	44.05	54.8888	76.2454	10.2386	19.9856	24.1074	33.9962	24.9992	18.3995	10.41	8.4734
603.28	65.9016	50.331	34.997	23.6494	26.1996	44.0056	54.6462	76.293	10.1666	19.9412	24.0048	33.9596	25.0984	18.4066	10.4526	8.51
603.53	66.1318	50.5958	35.051	23.7878	26.1376	43.7754	54.5626	76.1906	10.1788	20.0222	23.9718	33.8282	25.2124	18.39	10.503	8.5978
603.79	65.9702	50.6121	34.8786	23.787	26.138	43.6862	54.4764	76.1478	10.2596	19.9798	23.8302	33.6294	25.0498	18.3607	10.5908	8.5054
604.05	66.12	50.5329	34.7142	23.8324	26.098	43.6658	54.357	76.0924	10.3782	20.0652	23.8404	33.6178	24.8786	18.3187	10.6214	8.468
604.3	66.3792	50.4424	34.7948	23.975	26.041	43.6434	54.4916	76.0694	10.5344	19.9488	23.7862	33.6574	24.834	18.2476	10.6296	8.4656
604.56	66.36	50.5871	35.0332	24.1116	26.0288	43.66	54.5314	75.689	10.5322	19.8534	23.6396	33.5646	24.7796	18.2605	10.675	8.498
604.81	66.3982	50.6908	35.1528	24.088	26.1582	43.7796	54.5758	75.5988	10.5162	19.743	23.5396	33.5146	24.7624	18.2692	10.6746	8.4148
605.07	66.5722	50.8094	35.3836	24.1072	26.1712	43.7808	54.4692	75.4284	10.4332	19.5206	23.5148	33.4262	24.8478	18.3158	10.6184	8.4798
605.33	66.7068	51.1149	35.5528	24.0718	26.1674	43.6536	54.3824	75.24	10.3058	19.3414	23.2572	33.2998	24.7942	18.3281	10.6294	8.3816
605.58	67.0025	51.4458	35.636	24.0718	26.1568	43.6384	54.3112	75.1554	10.1432	19.3086	23.158	33.2098	24.8226	18.3046	10.6258	8.4146
605.84	67.0217	51.4607	35.5116	23.9858	26.1974	43.5464	54.2272	75.1082	10.1706	19.2946	23.159	33.1318	24.8556	18.3525	10.6332	8.3198
606.09	67.1671	51.4269	35.5108	24.0134	26.1288	43.5124	54.1348	74.9992	10.2048	19.2514	23.1398	32.9812	24.9512	18.3768	10.6936	8.3602
606.35	67.3718	51.5718	35.4544	24.0552	26.0406	43.508	54.1796	75.1064	10.1964	19.2904	23.067	32.9438	24.8484	18.268	10.7446	8.3402
606.61	67.3829	51.4379	35.3884	24.121	26.108	43.52	54.0022	75.0056	10.0774	19.1218	23.085	32.8656	24.9862	18.2849	10.7832	8.4618
606.86	67.1942	51.448	35.4762	24.138	26.1262	43.4876	53.7868	74.8758	9.9644	19.0474	23.004	32.7072	25.0438	18.4209	10.7962	8.4408
607.12	67.2346	51.5183	35.58	24.2476	26.1008	43.485	53.7108	75.0062	9.8784	18.9678	22.908	32.5836	25.0748	18.3559	10.7336	8.4906
607.37	67.4078	51.6851	35.6014	24.2878	26.0126	43.4158	53.6536	75.0268	9.672	18.6716	22.8352	32.387	24.8632	18.3036	10.6434	8.477
607.63	67.3862	51.5733	35.5664	24.254	26.0542	43.1872	53.3526	74.723	9.5662	18.633	22.8082	32.3248	24.7816	18.3451	10.5366	8.3682
607.89	67.5038	51.671	35.6646	24.2488	25.9238	43.105	53.3192	74.6798	9.55	18.5548	22.7524	32.1884	24.5984	18.2602	10.4204	8.2524
608.14	67.5965	51.6088	35.6372	24.2166	25.9784	43.1402	53.459	74.7826	9.5538	18.431	22.7286	32.0434	24.4736	18.1361	10.3134	8.1198
608.4	67.8763	51.4362	35.5504	24.1632	26.0124	43.11	53.4072	74.6112	9.4316	18.2958	22.6042	31.8752	24.2996	18.0245	10.156	7.9834
608.65	67.6488	51.0066	35.3152	24.0764	26.1006	43.0484	53.3224	74.4992	9.3552	18.374	22.499	31.7752	24.3406	17.9402	10.0426	7.8558
608.91	67.6699	50.9531	35.3084	24.0156	26.0212	43.1192	53.4282	74.4228	9.2284	18.1406	22.4146	31.6166	24.3426	17.825	9.9206	7.7966
609.16	67.6543	50.8343	35.1346	23.9448	26.0608	43.2304	53.4578	74.3944	9.0596	18.023	22.4326	31.4104	24.297	17.7562	9.7374	7.6282
609.42	67.5432	50.8166	35.1072	23.9448	25.9966	43.1788	53.2188	74.1462	8.8852	17.8626	22.4256	31.1526	24.2548	17.6361	9.6736	7.5768
609.68	67.4201	50.8434	35.1806	23.9616	25.919	43.165	53.185	74.0286	8.7286	17.6734	22.457	31.0106	24.3784	17.7322	9.7134	7.5838
609.93	67.4815	51.1821	35.421	24.0674	25.9224	43.1158	53.1538	74.006	8.7702	17.5014	22.375	30.9376	24.4786	17.7499	9.8284	7.6716
610.19	67.3464	51.2378	35.5832	24.1064	25.9988	43.0722	53.1608	73.976	8.7666	17.5398	22.3428	30.9464	24.5906	17.8678	10.0524	7.8706
610.44	67.3392	51.3914	35.7918	24.1018	26.0018	42.9338	53.108	73.8644	8.802	17.6124	22.2522	30.981	24.6696	17.9053	10.1868	8.0732
610.7	67.5941	51.4962	35.9016	24.3798	25.8168	42.769	52.993	73.609	8.862	17.6894	22.0664	30.9826	24.7576	18.0512	10.282	8.0848
610.96	67.9877	51.7228	36.0404	24.4952	25.8482	42.7046	52.887	73.5518	8.9944	17.8276	21.9928	31.1142	24.7526	18.0447	10.4066	8.0638
611.21	68.3009	51.821	36.1094	24.5248	25.829	42.7024	52.7878	73.48	9.0068	17.9346	21.945	31.088	24.9042	18.1626	10.5158	8.0914
611.47	68.4929	51.9702	36.1972	24.6872	25.7972	42.6792	52.7412	73.3406	9.0112	17.8036	21.844	30.8772	25.0124	18.1894	10.5184	8.1046
611.72	68.7137	52.2561	36.265	24.9024	25.7324	42.5312	52.6426	73.2356	8.9626	17.7402	21.7958	30.8248	25.164	18.2396	10.5664	8.0934
611.98	68.7386	52.4385	36.1942	24.879	25.8442	42.4622	52.5914	73.346	8.9772	17.826	21.8212	30.9124	25.2932	18.2243	10.613	8.1544
612.23	68.6861	52.6823	36.2338	24.932	25.7708	42.358	52.4648	73.2668	8.939	17.8124	21.7988	30.713	25.3856	18.2674	10.6128	8.2544
612.49	68.6746	52.7771	36.3518	24.9304	25.74	42.3882	52.4948	73.2724	8.7824	17.7706	21.8184	30.5478	25.2974	18.2646	10.6186	8.2032
612.75	68.9342	52.8215	36.4346	24.9046	25.5798	42.3414	52.4964	73.1884	8.7788	17.7464	21.7582	30.4314	25.2456	18.2937	10.554	8.1348
613	69.1483	52.7435	36.356	24.8826	25.538	42.3468	52.4578	73.1018	8.7854	17.7224	21.7516	30.3044	25.3162	18.3542	10.6474	8.2098
613.26	69.3425	52.7308	36.5724	24.9374	25.4034	42.315	52.3674	72.8394	8.7734	17.5078	21.634	30.196	25.3354	18.3767	10.6514	8.2382
613.51	69.3605	52.461	36.5434	24.8922	25.413	42.3228	52.3362	72.604	8.6722	17.3634	21.5534	30.1426	25.5026	18.4347	10.7092	8.303
613.77	69.4015	52.3312	36.5034	24.988	25.2932	42.1914	52.1822	72.2274	8.7406	17.251	21.3424	30.0312	25.7328	18.5341	10.728	8.4352
614.02	69.1894	52.612	36.5312	25.1302	25.2726	42.1316	52.0196	72.181	8.782	17.3136	21.2768	30.106	25.8814	18.5549	10.722	8.441
614.28	69.1116	52.7313	36.6916	25.204	25.234	42.0748	51.8618	71.9702	8.8636	17.344	21.0614	30.0044	25.921	18.6672	10.7236	8.4096
614.54	69.0235	52.7822	36.5934	25.1562	25.245	42.09	51.8146	72.0362	8.791	17.333	21.017	29.9336	25.9346	18.7968	10.7996	8.4678
614.79	69.0732	53.1465	36.767	25.2994	25.3616	42.1336	51.8154	72.1378	8.8274	17.2866	20.987	29.814	25.9104	18.8677	10.8112	8.4888
615.05	69.0994	53.3183	36.793	25.271	25.3994	42.1202	51.7178	72.096	8.8292	17.2288	21.0292	29.8484	25.758	18.9203	10.8606	8.493
615.3	69.4282	53.4021	36.8594	25.2616	25.4418	42.0532	51.418	71.8308	8.7044	17.1502	20.9394	29.6574	25.7042	18.9656	10.9232	8.5432
615.56	69.7032	53.4933	36.9406	25.2874	25.379	42.1038	51.4186	71.9696	8.648	16.9604	20.9846	29.6432	25.744	18.9553	10.9714	8.5842
615.81	69.9902	53.53	37.1778	25.397	25.4068	41.9612	51.3158	71.7518	8.6218	16.8898	20.9024	29.5096	25.9018	19.0321	11.0118	8.5852
616.07	70.1191	53.488	37.1632	25.3942	25.232	41.8288	51.2434	71.525	8.6186	16.899	20.7796	29.4016	25.978	19.1919	11.0556	8.5906
616.32	70.3946	53.5869	37.2194	25.5336	25.1946	41.8016	51.2418	71.4544	8.5226	16.9332	20.7382	29.3832	26.0476	19.2107	10.9876	8.5162
616.58	70.4556	53.547	37.2376	25.5706	25.2018	41.6964	51.131	71.3486	8.4806	16.8436	20.6068	29.3464	26.2058	19.3562	11.11	8.546
616.84	70.3944	53.4004	37.2978	25.437	25.2566	41.5246	50.8824	71.068	8.4376	16.7744	20.5146	29.2776	26.2994	19.4563	11.0604	8.5366
617.09	70.2804	53.5252	37.287	25.3812	25.2628	41.6242	51.0072	71.1044	8.4586	16.7624	20.5726	29.2774	26.266	19.3697	11.1494	8.5524
617.35	70.3051	53.7136	37.333	25.4516	25.2418	41.4738	50.826	71.0326	8.4034	16.7972	20.5566	29.4854	26.1446	19.2816	11.155	8.5258
617.6	70.0627	53.662	37.4278	25.47	25.2432	41.3112	50.7204	70.9266	8.4284	16.7676	20.454	29.4352	26.129	19.3038	11.1544	8.6
617.86	69.9763	53.6294	37.4862	25.5704	25.1988	41.4114	50.933	70.9978	8.4166	16.6866	20.5668	29.37	25.978	19.2986	11.0056	8.5974
618.11	69.8815	53.7868	37.4368	25.7038	25.2328	41.4196	51.001	70.9242	8.3598	16.715	20.5584	29.2276	25.8728	19.3211	11.0446	8.6536
618.37	70.0255	53.9195	37.5422	25.8422	25.2748	41.452	51.0186	71.0166	8.3142	16.62	20.5334	29.1414	25.8352	19.4231	10.9612	8.6912
618.62	69.9329	53.8581	37.5212	25.725	25.1508	41.5728	51.0138	70.9736	8.2816	16.4392	20.546	28.9442	25.8844	19.4518	10.9238	8.7044
618.88	70.1652	53.963	37.5506	25.6142	25.0862	41.523	50.9194	70.7852	8.2662	16.3994	20.5164	28.8656	26.1088	19.5619	11.0222	8.7032
619.14	70.3872	54.119	37.6148	25.506	24.9818	41.36	50.7482	70.5256	8.3006	16.4362	20.409	28.7614	26.235	19.5552	11.1758	8.7312
619.39	70.8098	54.352	37.7436	25.6246	24.9262	41.3426	50.6622	70.398	8.3204	16.2894	20.3512	28.6874	26.3778	19.6418	11.2334	8.7746
619.65	70.8991	54.393	37.6402	25.5272	24.8688	41.1838	50.37	70.182	8.3826	16.3038	20.2626	28.7258	26.4332	19.6852	11.2622	8.7946
619.9	71.003	54.3162	37.7104	25.6152	24.8782	41.0892	50.2674	70.0164	8.3666	16.29	20.1224	28.549	26.457	19.6717	11.3112	8.8392
620.16	70.7575	54.3803	37.6924	25.6958	24.855	41.101	50.1398	70.0104	8.2808	16.2132	20.058	28.4212	26.3516	19.668	11.303	8.8516
620.41	70.4366	54.0198	37.6916	25.7202	24.9098	41.1104	50.0338	70.1174	8.2468	16.1398	20.0024	28.249	26.4018	19.6951	11.3366	8.9752
620.67	70.2276	53.909	37.6362	25.5538	24.9052	41.1416	49.9532	70.2486	8.2098	16.18	19.9622	28.2184	26.4522	19.6853	11.3346	8.9888
620.92	70.2749	53.9306	37.715	25.4808	24.8808	41.068	49.884	70.1166	8.1236	16.1014	19.8436	28.05	26.382	19.6472	11.3886	8.9186
621.18	70.2014	53.8463	37.6028	25.473	24.893	40.9554	49.6776	69.9706	8.1154	16.0524	19.777	27.984	26.5028	19.7331	11.5156	8.9916
621.43	70.5065	53.8626	37.5382	25.5684	24.8872	40.839	49.58	69.8262	8.1312	16.0272	19.7112	28.054	26.687	19.7973	11.5916	9.1002
621.69	70.8151	54.214	37.5638	25.6732	24.8554	40.847	49.5782	69.5714	8.0716	15.9744	19.7526	28.1458	26.7866	19.9186	11.547	9.0096
621.95	70.7174	54.321	37.5928	25.81	24.7796	40.6442	49.5056	69.152	8.0632	15.9622	19.7242	28.0354	26.684	19.9378	11.5332	8.9592
622.2	70.7714	54.1756	37.5956	26.0072	24.6988	40.591	49.3548	68.8536	8.0578	15.8916	19.7306	27.926	26.8448	20.0438	11.4744	8.9318
622.46	71.2099	54.3866	37.8536	26.03	24.699	40.518	49.31	68.746	8.0218	15.8716	19.7394	27.9068	26.925	20.0997	11.4252	8.9756
622.71	71.4631	54.483	37.954	26.0042	24.7494	40.525	49.3314	68.6936	7.9388	15.7106	19.7588	27.6874	26.8882	20.022	11.4286	8.9564
622.97	71.6018	54.5402	38.057	26.006	24.6954	40.3954	49.2084	68.5164	7.8974	15.5758	19.5964	27.499	26.9062	20.0305	11.4638	9.051
623.22	71.8428	54.5906	38.118	25.9494	24.6152	40.2986	49.1132	68.4364	7.765	15.4266	19.4052	27.3548	27.1304	20.0662	11.589	9.2134
623.48	71.9136	54.8798	38.1306	25.9384	24.6046	40.189	49.046	68.1554	7.6992	15.4106	19.3228	27.2868	27.2342	20.1405	11.7132	9.3692
623.73	71.6254	54.8711	38.1392	26.0402	24.5442	40.1644	49.0074	68.0326	7.6822	15.3504	19.2746	27.1664	27.1958	20.1028	11.6562	9.315
623.99	71.3482	54.8944	38.1806	26.0294	24.3962	40.1468	48.9006	67.9138	7.6424	15.3292	19.248	27.0394	27.2316	20.2241	11.715	9.3732
624.24	71.2543	54.7749	38.1152	26.009	24.3896	40.026	48.6178	67.8516	7.645	15.2994	19.2634	27.072	27.2438	20.2708	11.7648	9.332
624.5	71.0477	54.7168	38.0784	26.1188	24.4064	40.0238	48.4578	67.8038	7.7072	15.318	19.3676	27.0884	27.155	20.2813	11.724	9.2314
624.75	70.933	54.591	38.1364	26.1768	24.4588	40.0918	48.5106	67.97	7.6776	15.2248	19.2852	27.0478	27.2018	20.3252	11.7182	9.2748
625.01	70.8389	54.5332	38.0294	26.0954	24.497	40.0734	48.4342	67.87	7.609	15.2046	19.1256	26.9974	27.2906	20.4354	11.8178	9.3106
625.27	70.969	54.6878	38.1392	26.1396	24.4732	39.9848	48.3066	67.7542	7.6308	15.2604	18.874	26.9794	27.3514	20.5207	11.8424	9.2052
625.52	71.0918	55.0326	38.2014	26.2268	24.4	39.8982	48.2488	67.6058	7.6192	15.2404	18.7616	26.8646	27.368	20.5484	11.8706	9.1024
625.78	71.3254	55.2102	38.2914	26.355	24.3424	39.7662	48.193	67.2866	7.5336	15.2066	18.5762	26.7798	27.4394	20.599	12.0152	9.1524
626.03	71.2702	55.0046	38.2472	26.2646	24.1204	39.5224	47.8232	66.9928	7.5224	15.2536	18.4998	26.5992	27.4432	20.5652	12.0506	9.1152
626.29	71.2637	54.928	38.0836	26.2934	24.0004	39.4342	47.6966	66.8618	7.489	15.2326	18.5786	26.474	27.5618	20.6296	12.1554	9.0606
626.54	71.3916	54.9278	38.0278	26.2848	23.8704	39.419	47.5704	66.6074	7.4908	15.146	18.7074	26.4516	27.6572	20.6463	12.1038	9.1116
626.8	71.31	54.8723	38.0658	26.1592	23.878	39.4418	47.6274	66.5192	7.4924	15.1304	18.6722	26.3624	28.0296	20.7121	12.159	9.2204
627.05	71.299	54.933	38.0628	26.002	23.843	39.5132	47.6244	66.615	7.487	15.1526	18.7508	26.3726	28.2304	20.7688	12.1784	9.1386
627.31	71.5915	55.2105	38.198	26.0506	23.9058	39.5718	47.8444	66.5202	7.4124	15.1068	18.7764	26.3678	28.4164	20.8495	12.2544	9.0782
627.56	72.0816	55.5851	38.5604	26.09	23.9354	39.4568	47.7716	66.3832	7.4228	15.0982	18.7046	26.2966	28.5332	20.8442	12.28	9.0984
627.82	71.9796	55.4781	38.5746	26.1366	24.0778	39.4082	47.7358	66.2908	7.3462	15.0124	18.5842	26.1106	28.6266	20.8028	12.4512	9.1254
628.07	72.0797	55.3312	38.4916	26.2492	24.0398	39.2874	47.6262	66.124	7.3382	15.0098	18.5088	26.1098	28.4812	20.7901	12.569	9.1338
628.33	72.2184	55.1901	38.5352	26.3372	24.0624	39.199	47.4678	65.7934	7.3674	14.9266	18.3336	25.9916	28.5896	20.8658	12.6602	9.2802
628.58	71.9714	55.1572	38.4888	26.3008	24.059	39.0936	47.2276	65.7776	7.3558	14.8908	18.2282	26.028	28.696	20.9918	12.7088	9.435
628.84	71.7814	55.1666	38.4748	26.2858	23.9676	39.1022	47.2884	65.6982	7.308	14.7328	18.0704	26.0408	28.7314	21.1399	12.7388	9.5382
629.09	72.0979	55.4253	38.534	26.3166	23.877	39.0132	47.2394	65.6354	7.3314	14.7158	18.0234	26.079	28.7598	21.258	12.6846	9.57
629.35	72.3391	55.575	38.6384	26.3474	23.8348	39.0218	47.3504	65.5532	7.2354	14.7	17.979	26.0482	28.8968	21.3713	12.66	9.6096
629.6	72.1049	55.5556	38.7216	26.3706	23.7666	38.9174	47.3492	65.5982	7.1912	14.7024	18.0174	26.1148	28.8678	21.4488	12.6126	9.5906
629.86	72.3178	55.6986	38.7248	26.3824	23.6704	38.9	47.4202	65.486	7.212	14.5876	17.939	25.9572	28.927	21.4608	12.684	9.6336
630.11	72.4457	55.666	38.6344	26.4108	23.6154	38.849	47.423	65.428	7.1872	14.5432	17.906	25.8838	29.1732	21.6011	12.739	9.691
630.37	72.3264	55.6298	38.6648	26.4066	23.5522	38.7454	47.311	65.3688	7.17	14.4822	17.9178	25.7808	29.2084	21.7018	12.8902	9.7916
630.63	72.0538	55.4706	38.5914	26.2748	23.5284	38.6626	47.0736	65.3992	7.1738	14.4166	17.87	25.6408	29.3324	21.7712	13.0286	9.8432
630.88	72.0122	55.3322	38.4946	26.1772	23.5218	38.4792	46.8792	65.1558	7.243	14.3268	17.7454	25.429	29.5216	21.8093	13.138	9.9452
631.14	72.0773	55.2626	38.4926	26.302	23.479	38.3862	46.714	64.9588	7.1796	14.3878	17.776	25.429	29.6482	21.9451	13.2624	10.0038
631.39	71.9042	55.1555	38.5518	26.2578	23.4562	38.267	46.3644	64.85	7.1202	14.3064	17.7874	25.3868	29.6374	21.958	13.3448	9.9868
631.65	71.9712	55.1188	38.6322	26.2128	23.374	38.1568	46.185	64.4846	7.0392	14.3004	17.6774	25.361	29.778	22.0795	13.4498	10.0366
631.9	72.1802	55.3542	38.6476	26.3666	23.3584	38.0474	46.005	64.1646	7.0316	14.2624	17.6604	25.4162	29.6916	22.1005	13.4684	10.0288
632.16	72.4622	55.6578	38.6988	26.5392	23.246	38.1276	45.9276	63.9906	6.9244	14.2388	17.6396	25.383	29.7888	22.1387	13.518	10.0254
632.41	72.5165	55.6763	38.7144	26.5142	23.2942	38.0924	45.7696	63.871	6.935	14.1734	17.5778	25.2454	29.9244	22.1962	13.5676	9.981
632.67	72.8885	55.9079	38.84	26.6524	23.2502	38.0648	45.7736	63.6378	6.8814	14.2	17.6078	25.031	29.9006	22.2778	13.6012	10.0284
632.92	72.9259	55.9761	38.9026	26.7176	23.1722	37.9802	45.7442	63.6288	6.8472	14.135	17.5004	24.9712	30.0618	22.3013	13.6068	10.0118
633.18	72.8758	55.9029	38.964	26.6302	23.1044	37.914	45.7298	63.5168	6.7554	14.0382	17.4976	24.8662	30.1876	22.4364	13.5718	10.0762
633.43	73.0867	56.0894	39.0594	26.598	23.0838	37.8236	45.609	63.3568	6.735	13.98	17.4598	24.8828	30.0678	22.532	13.5174	10.13
633.69	73.1537	56.2883	39.2932	26.553	23.0016	37.7328	45.6958	63.3054	6.682	13.9436	17.3952	24.8302	29.9944	22.5167	13.544	10.187
633.94	73.0186	56.398	39.2972	26.5262	22.9584	37.5974	45.6054	63.1828	6.7188	13.924	17.2964	24.9478	30.1998	22.5552	13.5952	10.2216
634.2	72.8419	56.248	39.1764	26.4804	23.0476	37.6202	45.6298	63.2328	6.8088	13.9638	17.3716	24.9392	30.2338	22.6296	13.6514	10.2912
634.45	72.9893	56.3702	39.1796	26.4304	22.9416	37.5082	45.4304	63.0604	6.812	13.9416	17.2486	24.8196	30.3814	22.5904	13.759	10.2628
634.71	72.8294	56.2274	39.2804	26.4034	22.9126	37.5346	45.5106	63.174	6.7986	13.8704	17.1772	24.6994	30.5654	22.6797	13.858	10.1778
634.96	72.7171	56.2456	39.1144	26.5228	22.8668	37.4834	45.353	62.9106	6.775	13.8018	17.2244	24.753	30.6396	22.7427	13.8274	10.1766
635.22	72.7142	56.0505	39.0248	26.4204	22.779	37.3884	45.0862	62.6678	6.7684	13.8456	17.1018	24.6884	30.6112	22.7724	13.9138	10.222
635.47	72.9497	56.2792	39.107	26.465	22.7354	37.2504	44.7776	62.407	6.6706	13.7764	16.9996	24.6248	30.6926	22.7723	14.0122	10.245
635.73	73.0781	56.4038	39.2274	26.6482	22.7356	37.1664	44.6286	62.4104	6.5976	13.7478	16.9002	24.6698	30.7322	22.8953	14.1244	10.3828
635.98	73.2122	56.2653	39.1884	26.608	22.6628	36.931	44.2858	62.139	6.5354	13.6856	16.9362	24.5996	30.8048	22.9603	14.2514	10.4124
636.24	73.1515	56.3553	39.2748	26.6364	22.6232	36.8362	44.0694	62.045	6.4506	13.663	16.8318	24.4202	30.8452	23.0248	14.3636	10.3708
636.49	73.1784	56.6692	39.331	26.9068	22.642	36.8754	43.91	61.984	6.4558	13.5222	16.9412	24.3524	31.0368	23.0603	14.4482	10.3464
636.75	72.9782	56.5982	39.3156	26.9694	22.5834	36.8508	43.8042	61.845	6.4158	13.429	16.962	24.2822	31.1678	23.2048	14.5316	10.3162
637	72.8244	56.5955	39.279	26.9258	22.5428	36.7728	43.6448	61.4592	6.437	13.4146	17.0096	24.1684	31.2	23.3225	14.5744	10.2322
637.26	72.7894	56.7808	39.193	26.9442	22.527	36.6694	43.4742	61.3684	6.4394	13.4016	16.9182	24.0956	31.2194	23.3963	14.5452	10.2598
637.51	72.9662	56.6757	39.2338	26.8704	22.4606	36.6112	43.345	61.2268	6.5968	13.268	16.8186	24.1688	31.3288	23.4337	14.4946	10.2912
637.77	72.9533	56.4894	39.1918	26.783	22.415	36.519	43.386	61.1152	6.5604	13.1634	16.6612	24.045	31.388	23.6098	14.5118	10.375
638.02	73.2067	56.5823	39.1562	26.8738	22.366	36.4492	43.4006	60.9908	6.5956	13.1476	16.6316	23.966	31.4998	23.6704	14.495	10.406
638.28	73.0639	56.4143	39.1172	27.031	22.387	36.504	43.5586	60.9432	6.6102	13.0366	16.6382	23.912	31.7006	23.7019	14.5696	10.5342
638.53	72.8662	56.2854	39.1484	27.048	22.277	36.4992	43.4672	60.7238	6.5738	13.0762	16.628	23.9086	31.909	23.7486	14.6624	10.703
638.79	72.7301	56.3649	39.209	27.0568	22.2426	36.3854	43.3996	60.6182	6.4898	13.087	16.6134	23.8462	32.0572	23.9449	14.848	10.8026
639.04	72.7039	56.3438	39.2622	27.0146	22.2416	36.1888	43.1994	60.4136	6.4742	13.1768	16.5236	23.9116	32.079	23.9474	14.916	10.8018
639.3	72.4493	56.2643	39.3376	26.9572	22.1718	36.1068	43.1304	60.1866	6.4534	13.0924	16.4798	23.8328	32.1138	23.9999	14.9732	10.8648
639.55	72.653	56.4491	39.326	26.8518	22.0214	35.8812	42.9694	60.0056	6.4598	13.08	16.4276	23.8434	32.1794	24.1024	15.005	10.8592
639.8	73.0001	56.5806	39.3132	26.9636	21.9526	35.7874	43.0956	59.957	6.4434	13.045	16.4198	23.7842	32.265	24.2793	15.042	10.8064
640.06	73.0289	56.4659	39.193	26.9348	21.7632	35.7002	43.08	59.7194	6.3748	13.0452	16.4204	23.6304	32.382	24.2852	14.9922	10.8356
640.31	73.1162	56.5523	39.1682	26.8342	21.6028	35.7316	43.0632	59.7504	6.2968	12.941	16.5304	23.486	32.6036	24.3624	14.9598	10.859
640.57	73.4282	56.6901	39.2104	26.7996	21.6118	35.6752	42.9342	59.6604	6.2824	12.9624	16.521	23.5002	32.6756	24.4438	14.939	10.79
640.82	73.3985	56.5072	39.2664	26.8026	21.6302	35.7346	42.7746	59.6676	6.2848	12.9724	16.508	23.3264	32.796	24.5746	14.9646	10.7246
641.08	73.0807	56.4537	39.3024	26.5776	21.6324	35.6568	42.5128	59.5378	6.2518	12.9478	16.4612	23.221	32.8844	24.5576	15.0424	10.6878
641.33	73.1748	56.4201	39.3034	26.57	21.6894	35.6206	42.29	59.414	6.269	12.9934	16.3776	23.2268	32.9588	24.6355	15.172	10.6252
641.59	73.2878	56.4539	39.3168	26.7282	21.6874	35.4798	42.1124	59.1462	6.259	13.0578	16.268	23.1564	33.0888	24.8615	15.3388	10.6308
641.84	73.2552	56.4731	39.2774	26.8234	21.6192	35.3046	41.919	59.0342	6.2984	12.9864	16.1714	23.0888	33.2186	25.0021	15.496	10.733
642.1	73.3226	56.4434	39.2004	26.8348	21.5602	35.065	41.8686	58.8434	6.2138	12.9116	16.0872	23.0158	33.4018	25.1236	15.5436	10.839
642.35	73.4146	56.459	39.185	27.081	21.58	34.9728	41.8806	58.67	6.2344	12.7924	15.9378	23.0152	33.384	25.2438	15.597	10.913
642.61	73.3498	56.4033	39.187	27.1572	21.6744	34.8844	41.9876	58.7054	6.192	12.7244	15.9244	22.8348	33.4764	25.3718	15.6284	11.0722
642.86	73.3219	56.3445	39.2804	27.1644	21.596	34.7374	42.0338	58.5306	6.2892	12.6492	15.9002	22.8358	33.5618	25.4781	15.6972	11.1514
643.12	73.2473	56.128	39.293	27.0272	21.5562	34.728	42.044	58.4444	6.1558	12.6	15.9232	22.7224	33.8832	25.4994	15.7524	11.215
643.37	73.2394	56.2598	39.4322	27.0678	21.5558	34.8564	42.0564	58.4116	6.1496	12.579	15.8772	22.6894	33.915	25.5306	15.8718	11.2666
643.63	73.3642	56.2523	39.4468	26.9218	21.4778	34.7918	41.9324	58.2602	6.0764	12.4702	15.9912	22.537	34.2798	25.6514	16.0268	11.333
643.88	73.553	56.4107	39.557	26.878	21.3718	34.701	41.664	58.118	5.9948	12.358	15.9904	22.5668	34.4748	25.7157	16.1448	11.275
644.14	73.6418	56.6675	39.4608	26.8968	21.333	34.768	41.5066	58.0214	5.875	12.2606	15.9296	22.4058	34.566	25.7047	16.3034	11.3492
644.39	73.6291	56.7542	39.5004	26.8838	21.1746	34.6394	41.4258	57.8628	5.8602	12.3506	15.8398	22.3656	34.491	25.8711	16.3038	11.4106
644.65	73.7561	56.7114	39.4922	26.8654	21.0098	34.4384	41.177	57.6778	5.7788	12.3324	15.8152	22.3144	34.5926	25.9333	16.3292	11.4512
644.9	73.699	56.8689	39.5468	27.0204	20.9408	34.3442	41.0596	57.533	5.7566	12.4062	15.6682	22.3206	34.5962	25.9956	16.314	11.5186
645.15	73.6807	57.0436	39.3966	27.114	20.8424	34.2894	41.0198	57.3322	5.8492	12.382	15.569	22.208	34.8824	26.1338	16.3776	11.5848
645.41	73.6181	56.7969	39.406	26.9818	20.7874	34.1342	40.9708	57.198	5.8728	12.4084	15.5478	22.1466	35.0018	26.1933	16.3906	11.5692
645.66	73.8269	56.8941	39.3154	27.1206	20.7562	34.0596	40.834	57.0826	5.9232	12.3652	15.5164	22.1116	35.0988	26.182	16.486	11.5576
645.92	73.6488	57.1802	39.2504	27.064	20.852	34.0936	40.8594	57.1152	6.0182	12.402	15.5346	22.1156	35.2852	26.2104	16.614	11.6112
646.17	73.5002	57.2121	39.1758	26.9954	20.8008	34.0134	40.7646	57.0028	6.0566	12.3876	15.5798	22.0602	35.5504	26.2969	16.7042	11.6112
646.43	73.5358	57.1074	39.2532	27	20.8102	33.8864	40.6304	56.8314	5.9554	12.3104	15.617	21.9896	35.5082	26.3587	16.8376	11.733
646.68	73.4458	57.1593	39.1972	27.0268	20.7916	33.8134	40.535	56.6388	5.9856	12.323	15.5832	21.9906	35.6196	26.4057	16.8034	11.6828
646.94	73.1328	56.8847	39.0786	26.8356	20.8508	33.7032	40.4058	56.4574	5.9584	12.2004	15.5442	21.942	35.8268	26.5482	16.8092	11.7188
647.19	73.0709	56.5662	39.1156	26.7336	20.7942	33.5808	40.2506	56.1868	5.8608	12.1146	15.504	21.8746	35.9876	26.6567	16.8782	11.655
647.45	73.0829	56.3944	39.0688	26.679	20.7746	33.5524	40.242	56.148	5.8138	12.1326	15.5348	21.916	35.9856	26.7569	17.023	11.7094
647.7	73.1026	56.2192	38.9964	26.5328	20.6534	33.569	40.101	56.097	5.811	12.143	15.4736	21.939	36.1372	26.8224	17.0484	11.6818
647.96	73.1153	56.1282	39.083	26.4884	20.606	33.5024	39.8834	56.0332	5.743	12.127	15.4366	22.0272	36.2834	26.9577	17.1602	11.8094
648.21	73.0493	56.0704	39.1248	26.5008	20.567	33.4944	39.8686	55.8878	5.6616	12.1808	15.4932	22.0046	36.2682	26.9667	17.3084	11.7808
648.46	72.8969	56.1597	39.0622	26.4894	20.542	33.3492	39.7884	55.7906	5.6298	12.1766	15.4152	21.936	36.4656	27.1828	17.4512	11.9468
648.72	72.9286	56.1189	38.9986	26.502	20.5408	33.2792	39.6464	55.4906	5.5642	12.078	15.3298	21.8194	36.6776	27.2058	17.5074	11.9756
648.97	72.7226	56.1738	38.926	26.531	20.497	33.2482	39.6442	55.4418	5.571	12.0548	15.2938	21.6796	36.728	27.285	17.6358	11.9502
649.23	72.744	56.1333	38.9074	26.5006	20.4478	33.1444	39.5294	55.218	5.5252	11.9698	15.295	21.5794	36.8372	27.3459	17.8372	11.9644
649.48	73.1453	56.3759	39.0198	26.5292	20.3878	33.024	39.301	54.922	5.5258	11.844	15.191	21.4822	37.0818	27.5302	17.9726	12.0596
649.74	73.4587	56.5715	39.013	26.5832	20.26	32.9102	39.1678	54.6348	5.548	11.7868	15.1238	21.4554	37.0678	27.5732	17.9424	12.011
649.99	73.6663	56.6457	39.1012	26.5328	20.1554	32.8474	39.178	54.5958	5.599	11.798	15.0978	21.4032	37.033	27.6863	18.041	12.0326
650.25	73.8598	56.8917	39.3706	26.5688	20.1196	32.6336	39.074	54.2502	5.6044	11.7782	15.0422	21.5384	37.124	27.8394	18.083	12.1374
650.5	73.8881	57.1454	39.3134	26.653	20.079	32.6622	39.2584	54.2472	5.634	11.6858	15.0964	21.4458	37.2168	27.9416	18.0596	12.208
650.76	73.8408	57.2414	39.2068	26.7494	20.033	32.5348	39.268	54.3168	5.6294	11.6942	15.1222	21.3868	37.3232	28.0553	18.121	12.2564
651.01	74.0484	57.1	39.2618	26.8572	19.9882	32.4792	39.106	54.316	5.5354	11.6024	15.1492	21.3098	37.3936	28.1476	18.3162	12.3868
651.26	73.9387	57.1751	39.3036	26.8594	19.9236	32.2784	38.9594	54.2202	5.4786	11.5606	15.0904	21.377	37.4742	28.2212	18.3974	12.4092
651.52	73.6315	56.9471	39.0292	26.7894	19.9194	32.1838	38.8062	54.0016	5.4178	11.5316	15.1192	21.3124	37.6246	28.3283	18.4504	12.4138
651.77	73.3162	56.7172	38.8808	26.745	19.9474	32.062	38.6154	53.835	5.389	11.4666	15.0216	21.1522	37.8244	28.4671	18.5526	12.3314
652.03	73.2626	56.6246	38.8724	26.6166	19.7682	32.0072	38.4214	53.5624	5.43	11.4052	14.9338	21.136	37.9272	28.5049	18.733	12.3504
652.28	72.8978	56.4669	38.7856	26.58	19.6988	31.9226	38.4046	53.2732	5.502	11.5116	14.9162	21.0774	38.111	28.5772	18.8034	12.2824
652.54	73.0104	56.483	38.7846	26.6842	19.759	31.9502	38.419	53.072	5.5538	11.486	14.9838	20.8268	38.2904	28.6269	18.939	12.3146
652.79	73.2437	56.4681	38.8828	26.7378	19.652	31.9064	38.4414	53.076	5.5632	11.5348	14.9232	20.756	38.4092	28.6691	19.0676	12.3964
653.05	73.3387	56.3121	38.9528	26.6836	19.5712	31.8076	38.364	53.0316	5.4838	11.5576	14.8234	20.8106	38.3906	28.7477	19.1812	12.5396
653.3	73.1587	56.3358	38.9294	26.6864	19.66	31.7468	38.4288	53.1852	5.3938	11.5746	14.7652	20.833	38.5356	28.8197	19.303	12.63
653.55	73.2334	56.3877	38.9358	26.6978	19.6504	31.75	38.3876	53.1276	5.4122	11.4896	14.754	20.8454	38.6046	28.9145	19.403	12.772
653.81	73.3687	56.35	38.8574	26.6654	19.5256	31.6402	38.18	53.0056	5.3056	11.5154	14.616	20.9158	38.8206	29.1387	19.4256	12.897
654.06	73.2516	56.2499	38.8488	26.5302	19.5986	31.5618	38.1048	52.926	5.2858	11.4188	14.6478	20.7858	38.9344	29.2339	19.4318	12.9756
654.32	73.3186	56.3068	38.9714	26.6472	19.544	31.5162	37.981	52.7492	5.3454	11.4532	14.661	20.7428	39.1196	29.2987	19.4908	13.0012
654.57	73.0313	56.3759	39.016	26.5646	19.5142	31.426	37.7516	52.434	5.3014	11.3904	14.6252	20.5698	39.2638	29.4276	19.491	13.0272
654.83	72.8762	56.2377	39.0672	26.3702	19.4498	31.35	37.6612	52.3956	5.2984	11.399	14.5968	20.466	39.434	29.5673	19.519	13.0432
655.08	72.6482	56.1338	39.0878	26.2204	19.382	31.2276	37.5558	52.1532	5.3268	11.3506	14.5588	20.4832	39.5132	29.6186	19.6466	13.0692
655.33	72.7853	56.2334	39.131	26.337	19.2286	31.0338	37.338	51.849	5.29	11.3246	14.4736	20.5226	39.6848	29.8067	19.862	13.0672
655.59	72.7877	56.3637	38.9012	26.2752	19.127	30.7736	37.2338	51.6072	5.2974	11.4172	14.4528	20.534	39.7886	29.9137	19.9814	13.0618
655.84	73.0354	56.4443	38.8476	26.428	19.0076	30.7138	37.1706	51.3076	5.293	11.4634	14.417	20.6022	39.8468	29.9981	20.017	13.0922
656.1	72.9725	56.501	38.859	26.5536	18.9848	30.5926	37.0766	51.0554	5.221	11.432	14.3774	20.6248	39.8838	30.0735	20.1224	13.0604
656.35	72.9768	56.4162	38.8314	26.6662	18.9406	30.5512	36.9644	51.0074	5.1844	11.356	14.341	20.585	39.8352	30.1579	20.2486	13.1258
656.61	72.8839	56.4398	38.7764	26.6786	18.865	30.5138	36.977	51.0928	5.1988	11.3062	14.356	20.5414	39.9596	30.1404	20.1658	13.2036
656.86	73.0241	56.5809	38.9562	26.7478	18.818	30.4782	36.936	51.002	5.1068	11.1996	14.3666	20.5024	40.1472	30.2486	20.2116	13.4178
657.11	73.2406	56.4208	38.983	26.7416	18.7982	30.413	36.934	51.0484	5.1012	11.087	14.48	20.4166	40.3134	30.3828	20.3984	13.5192
657.37	73.5317	56.7102	39.005	26.7064	18.7182	30.3726	36.8798	50.9548	5.0356	11.0694	14.5066	20.4324	40.6166	30.505	20.5364	13.667
657.62	73.5734	56.8994	39.109	26.709	18.8024	30.318	36.8156	50.8668	5.0554	11.0512	14.5052	20.3284	40.962	30.6844	20.5268	13.709
657.88	73.1122	56.6169	38.9588	26.6256	18.7348	30.2882	36.7182	50.5702	5.0668	11.06	14.391	20.3446	41.1028	30.7973	20.7282	13.7226
658.13	73.0798	56.4657	38.8868	26.5358	18.701	30.3006	36.6286	50.416	5.0282	10.9894	14.3322	20.2036	41.0276	30.8982	20.8258	13.7108
658.39	72.7961	56.476	38.8536	26.5018	18.6076	30.2052	36.5364	50.144	5.0296	10.98	14.172	20.1796	41.1268	31.0472	20.9076	13.7794
658.64	72.5801	56.2828	38.7338	26.4384	18.5482	30.0272	36.2444	49.88	5.0416	10.8982	14.0626	20.0594	41.2328	31.0874	20.9434	13.8154
658.89	72.3638	56.1069	38.7022	26.2512	18.4436	29.8714	36.2184	49.7672	4.9864	10.9042	14.0492	20.0784	41.3254	31.1791	21.0572	13.7658
659.15	72.6562	56.2355	38.7392	26.1522	18.4152	29.7614	36.0836	49.7038	4.9322	10.9138	14.1228	19.9592	41.439	31.4218	21.1018	13.811
659.4	72.5198	56.1666	38.7332	26.1354	18.3342	29.604	35.888	49.611	5.0152	10.8812	14.1122	20.0584	41.8154	31.5507	21.1942	13.8728
659.66	72.4526	55.991	38.6954	26.2238	18.3426	29.4838	35.826	49.7056	4.9704	10.8292	14.1528	20.0038	41.9092	31.5463	21.1316	13.8554
659.91	72.3482	55.7781	38.572	26.353	18.3622	29.3858	35.8448	49.673	4.9468	10.769	14.1796	19.91	42.0476	31.6106	21.2778	13.827
660.17	72.3482	55.936	38.4256	26.4364	18.234	29.3658	35.7242	49.467	4.8824	10.7208	14.1004	19.8326	42.2318	31.7582	21.3464	13.8628
660.42	72.3864	56.0505	38.3884	26.4882	18.1934	29.3798	35.5922	49.324	4.9162	10.726	14.0592	19.8494	42.484	31.7857	21.465	13.9772
660.67	72.2933	55.8767	38.3912	26.4278	18.1334	29.2934	35.5842	49.1434	4.9162	10.7364	13.9664	19.8732	42.5216	31.8113	21.5174	13.9234
660.93	72.4214	55.7418	38.4054	26.1934	18.111	29.1562	35.4856	48.8656	4.922	10.8808	13.9432	19.9124	42.8278	31.9513	21.665	14.002
661.18	72.625	55.8606	38.532	26.0762	18.0792	29.0608	35.5042	48.7894	4.9896	11.0172	13.9204	19.9466	42.8722	32.0535	21.698	14.112
661.44	72.3883	55.5342	38.5366	26.0094	18.0546	28.965	35.283	48.6984	4.9912	10.9798	13.9456	19.9342	42.9538	32.0684	21.7638	14.2756
661.69	72.4651	55.522	38.5822	25.985	17.9854	28.856	35.2828	48.597	4.914	10.9346	13.9464	19.8902	43.0858	32.1882	21.8854	14.3056
661.94	72.4886	55.7548	38.6302	26.0038	17.904	28.784	35.2012	48.5252	4.862	10.8306	13.975	19.7836	43.1786	32.4119	21.9328	14.4048
662.2	72.5518	56.0946	38.6662	26.0722	17.7236	28.7484	34.9772	48.3652	4.8662	10.7472	13.8992	19.734	43.2226	32.5348	22.0332	14.4334
662.45	72.4831	56.0423	38.6898	26.1194	17.6378	28.7978	34.7666	48.3308	4.8346	10.6602	13.8652	19.8106	43.4918	32.7645	22.1918	14.4784
662.71	72.672	56.1654	38.7254	26.137	17.5348	28.7752	34.7836	48.3488	4.8958	10.624	13.8342	19.8072	43.5582	32.8716	22.3132	14.4596
662.96	72.5784	56.157	38.6486	26.1438	17.4698	28.7126	34.7256	48.256	4.946	10.5276	13.8088	19.7144	43.5498	32.9391	22.4452	14.5084
663.22	72.5018	55.9926	38.5366	26.1074	17.4642	28.7062	34.6314	48.1314	4.9306	10.5062	13.7548	19.6566	43.7314	32.981	22.6624	14.531
663.47	72.4903	56.0874	38.4822	26.1094	17.4386	28.669	34.697	48.1766	4.9086	10.512	13.7266	19.5188	43.7782	33.1391	22.8404	14.5746
663.72	72.1493	55.9516	38.3212	26.0274	17.3342	28.5462	34.6558	47.922	4.876	10.4268	13.6622	19.3612	43.8118	33.2048	22.7834	14.6148
663.98	71.9688	55.9727	38.293	26.0432	17.314	28.3636	34.4786	47.588	4.8768	10.448	13.6898	19.2798	44.1644	33.3557	22.8876	14.745
664.23	71.7691	55.6552	38.2062	25.976	17.3184	28.2036	34.34	47.4268	4.7802	10.47	13.616	19.2746	44.483	33.5767	22.9796	14.8102
664.49	71.7936	55.6686	38.1788	26.0126	17.274	28.0784	34.2172	47.2176	4.7728	10.5392	13.66	19.2354	44.7158	33.6526	23.0926	14.885
664.74	71.6112	55.3353	38.0754	25.9896	17.2644	27.982	34.1498	46.9132	4.7668	10.415	13.7128	19.3638	44.9908	33.6528	23.1632	14.8562
664.99	71.9573	55.6067	38.1258	25.951	17.1568	27.864	34.019	46.8528	4.7806	10.4782	13.7296	19.4484	45.1842	33.8433	23.3488	14.9598
665.25	71.9309	55.5393	38.0986	25.9208	17.0592	27.7536	34.0064	46.6172	4.8108	10.5066	13.7002	19.5344	45.247	33.9381	23.4234	14.9782
665.5	72.1224	55.8659	38.25	25.9982	17.0112	27.7124	33.8588	46.5162	4.8828	10.5188	13.7648	19.6626	45.3506	33.9563	23.38	14.975
665.76	72.1152	55.8122	38.2872	25.8698	16.9336	27.7178	33.8108	46.502	4.9392	10.5106	13.7108	19.742	45.3544	34.0638	23.3078	15.08
666.01	71.989	55.9302	38.3612	25.8262	16.9738	27.6348	33.6404	46.5496	5.0168	10.5442	13.642	19.714	45.4014	34.1194	23.2788	15.2056
666.26	71.8133	55.7711	38.3156	25.8284	17.0406	27.532	33.5582	46.4766	5.0432	10.5396	13.5796	19.6596	45.3824	34.1586	23.3132	15.1798
666.52	71.8392	55.7934	38.3454	25.9474	17.0358	27.469	33.4676	46.4332	4.9696	10.4782	13.5178	19.4858	45.615	34.3468	23.4934	15.308
666.77	71.8793	55.5652	38.2832	25.842	17.054	27.3766	33.4888	46.2856	4.9978	10.5674	13.45	19.398	45.6696	34.4013	23.6056	15.385
667.03	71.8231	55.6355	38.1798	25.8254	17.1114	27.2128	33.4222	46.1524	4.95	10.5496	13.5084	19.3284	45.8418	34.5268	23.8116	15.428
667.28	71.8272	55.4788	38.1264	25.842	16.9934	27.0884	33.312	45.9172	4.8388	10.573	13.5926	19.3058	45.903	34.7937	23.9962	15.5472
667.53	71.8234	55.3115	38.1108	25.8966	16.9426	27.0326	33.1792	45.7288	4.7072	10.461	13.6658	19.2672	46.2108	34.9441	24.226	15.669
667.79	72.1476	55.258	38.0652	25.8392	16.9142	26.9686	33.0194	45.7728	4.694	10.4422	13.7018	19.2312	46.1446	35.0104	24.3322	15.644
668.04	71.9338	55.2575	38.0994	25.9616	16.7452	26.896	32.777	45.608	4.6366	10.3352	13.6008	19.0582	46.1854	35.1301	24.5282	15.6568
668.3	71.861	55.0036	38.0834	26.0034	16.6688	26.7644	32.6798	45.4672	4.5526	10.242	13.4152	18.881	46.4232	35.3563	24.698	15.6856
668.55	71.6465	54.9527	38.0124	25.9724	16.6034	26.6806	32.6104	45.201	4.5564	10.2078	13.308	18.7152	46.7046	35.3874	24.7508	15.67
668.8	71.3957	54.867	37.9478	25.806	16.411	26.5454	32.505	44.9298	4.5366	10.173	13.1888	18.5838	46.8888	35.4505	24.7794	15.64
669.06	71.0369	54.8613	37.9298	25.7998	16.3922	26.5182	32.5766	44.8312	4.5186	10.1966	13.1632	18.633	47.1562	35.6001	24.7538	15.7348
669.31	71.2817	55.023	37.781	25.7454	16.3764	26.375	32.6738	44.6538	4.519	10.1856	13.2016	18.8122	47.335	35.7251	24.8038	15.8752
669.56	71.2894	55.1332	37.7154	25.7836	16.3068	26.359	32.6206	44.4776	4.4866	10.1962	13.3074	18.878	47.5198	35.7989	24.7636	15.8988
669.82	71.3525	54.9676	37.6536	25.7842	16.2066	26.3572	32.5522	44.5596	4.5466	10.1354	13.3598	18.9486	47.5308	35.8608	24.8668	15.9696
670.07	71.3647	55.2674	37.5744	25.8124	16.357	26.4082	32.6592	44.5168	4.625	10.1122	13.4326	18.9658	47.65	35.9617	24.9062	16.0066
670.33	71.3844	55.3242	37.4172	25.7158	16.2552	26.2522	32.48	44.193	4.6604	10.02	13.3474	18.8704	47.7658	35.9918	25.0134	15.9872
670.58	71.1598	55.1094	37.3698	25.634	16.1858	26.201	32.272	44.1258	4.6478	10.0076	13.3558	18.7252	47.879	36.1634	25.1646	16.05
670.83	71.1079	55.0962	37.4202	25.6608	16.085	26.0642	32.1478	44.0792	4.7172	10.0426	13.2696	18.7662	47.8558	36.1984	25.2442	16.1066
671.09	71.2766	55.3041	37.5252	25.6858	16.0974	25.9528	32.1158	43.9426	4.6542	10.0882	13.1718	18.7774	48.0222	36.3344	25.2344	16.0854
671.34	71.2214	55.0991	37.6538	25.6614	15.9514	25.8306	31.921	43.852	4.5648	10.1558	13.1058	18.7752	48.1132	36.395	25.4084	16.203
671.6	71.0762	54.9038	37.6648	25.6116	15.9626	25.8306	31.8926	43.8416	4.5004	10.1564	13.2288	18.788	48.2618	36.5367	25.4856	16.218
671.85	71.0093	54.8531	37.6786	25.6134	15.9404	25.8102	31.8564	43.7152	4.476	10.0862	13.232	18.7128	48.5466	36.5145	25.4962	16.1142
672.1	70.896	54.8493	37.649	25.5058	15.9186	25.7916	31.7302	43.549	4.4496	10.0068	13.274	18.624	48.8322	36.5979	25.6516	16.1568
672.36	70.8007	54.6969	37.4808	25.3672	15.9228	25.7262	31.6154	43.4276	4.4422	9.9254	13.3212	18.4764	49.0896	36.8596	25.87	16.2394
672.61	70.6714	54.6558	37.3054	25.466	15.8696	25.6226	31.5012	43.2172	4.5514	9.8854	13.227	18.5368	49.1604	37.082	25.989	16.2606
672.86	70.6762	54.5922	37.2588	25.4234	15.8746	25.538	31.3784	43.0632	4.5868	9.926	13.1346	18.567	49.2396	37.1713	26.173	16.353
673.12	70.4868	54.5666	37.3234	25.4122	15.8514	25.4786	31.2604	43.0312	4.5282	9.9666	13.061	18.6176	49.3658	37.4967	26.3448	16.5188
673.37	70.5876	54.549	37.4202	25.434	15.7686	25.33	31.2612	42.8606	4.537	9.9106	12.968	18.6088	49.3966	37.6016	26.477	16.5644
673.63	70.5089	54.5082	37.4888	25.4806	15.6834	25.2106	31.1132	42.5986	4.5716	9.8714	12.8972	18.632	49.4676	37.562	26.5806	16.5874
673.88	70.3922	54.4766	37.4578	25.426	15.5992	25.0184	31.116	42.5258	4.5104	9.8666	12.9734	18.5592	49.5382	37.5435	26.5812	16.6368
674.13	70.5334	54.7398	37.4734	25.4894	15.453	24.9214	31.0088	42.4342	4.488	9.791	12.9226	18.544	49.7396	37.6306	26.5872	16.6568
674.39	70.831	54.923	37.3408	25.4988	15.38	24.8308	31.026	42.3382	4.5152	9.7508	12.953	18.4552	49.7562	37.6199	26.648	16.6602
674.64	70.639	54.9167	37.0832	25.506	15.4026	24.8168	30.9352	42.2944	4.4582	9.8066	13.0114	18.3986	49.8994	37.6934	26.6696	16.6456
674.89	70.5276	54.8325	36.9422	25.4538	15.363	24.7108	30.9358	42.2268	4.3714	9.8018	13.0146	18.4436	50.0864	37.9137	26.7414	16.7388
675.15	70.6975	54.7619	36.937	25.3554	15.3602	24.7956	30.809	42.0956	4.3524	9.7686	13.0298	18.3572	50.3244	38.181	26.8502	16.7762
675.4	70.5562	54.5694	36.91	25.3352	15.3034	24.6552	30.7034	41.8576	4.317	9.798	12.9604	18.3348	50.2218	38.2901	27.0274	16.8266
675.66	70.4578	54.2476	36.9544	25.2858	15.2752	24.4354	30.5438	41.6018	4.2766	9.7984	12.9204	18.4078	50.3326	38.3795	27.1172	16.8982
675.91	70.5355	54.2435	36.9192	25.1938	15.1856	24.2756	30.4134	41.3866	4.3024	9.8008	12.9714	18.421	50.5306	38.6501	27.417	17.0254
676.16	70.4206	54.3515	36.9194	25.164	15.1682	24.2542	30.2728	41.3134	4.3426	9.7976	12.9872	18.346	50.597	38.7106	27.5894	17.065
676.42	70.3745	54.3782	36.8696	25.0756	15.1904	24.1672	30.3056	41.339	4.3394	9.8254	13.0078	18.4442	50.8342	38.754	27.7482	17.1784
676.67	70.1698	54.395	36.8448	24.9796	15.0986	24.0964	30.2048	41.2468	4.3392	9.7618	13.0718	18.4346	51.1884	38.9924	27.807	17.2842
676.92	69.8966	54.4341	36.8296	24.9326	15.045	24.1066	30.0418	41.0734	4.384	9.6778	13.1118	18.3842	51.4698	39.1962	27.958	17.3596
677.18	69.7363	54.3465	36.9378	24.8496	15.0142	24.0984	29.9216	40.9942	4.3898	9.6706	12.9968	18.3836	51.626	39.1516	27.8528	17.353
677.43	69.972	54.299	36.9926	24.8794	14.9642	24.0394	29.7572	40.8868	4.431	9.719	12.96	18.425	51.6896	39.2518	27.8508	17.4334
677.68	70.2024	54.3542	37.0308	25.0472	14.873	23.9	29.578	40.654	4.4636	9.6358	12.8858	18.3526	51.5844	39.1975	27.8298	17.4276
677.94	70.2511	54.1509	36.8474	25.1048	14.8684	23.7992	29.5872	40.603	4.47	9.586	12.8084	18.3088	51.7206	39.0718	27.8716	17.3622
678.19	70.4263	54.0095	36.6974	25.1158	14.8612	23.698	29.6816	40.5456	4.422	9.5926	12.7134	18.2118	51.7224	38.9705	27.9784	17.3442
678.45	70.4755	53.9238	36.4646	25.1424	14.8724	23.5632	29.6906	40.3716	4.43	9.551	12.7166	18.162	51.6872	39.0852	28.061	17.4904
678.7	70.2888	53.7074	36.401	25.0726	14.7102	23.4544	29.6348	40.1708	4.3128	9.4346	12.6226	17.987	51.8614	39.1297	28.1942	17.5296
678.95	69.9554	53.4854	36.201	24.93	14.6418	23.3392	29.6182	40.0924	4.2424	9.473	12.6422	18.0072	52.1028	39.3127	28.342	17.6104
679.21	69.7817	53.6351	36.2398	24.8844	14.6496	23.2484	29.617	39.9712	4.2858	9.5826	12.7026	18.0414	52.082	39.5257	28.4786	17.6542
679.46	69.5383	53.6306	36.2292	24.848	14.4534	23.0818	29.4386	39.8788	4.376	9.6192	12.6688	18.151	52.3582	39.7036	28.5598	17.7264
679.71	69.4447	53.673	36.3508	24.7974	14.3572	23.0938	29.3354	39.9334	4.3642	9.5828	12.7266	18.1738	52.5218	39.8899	28.6068	17.6876
679.97	69.2945	53.7837	36.3206	24.841	14.4508	22.9306	29.2552	39.8682	4.377	9.6178	12.7576	18.2858	52.6682	40.0256	28.6968	17.7726
680.22	69.3535	53.7558	36.4802	24.8388	14.434	22.8436	29.0796	39.792	4.3236	9.5462	12.7084	18.173	52.7774	40.1308	28.83	17.8082
680.47	69.5542	53.4681	36.5096	24.7412	14.3638	22.8744	28.8814	39.7806	4.2778	9.5578	12.7278	18.1264	53.0398	40.3087	29.0546	18.0244
680.73	69.4049	53.6279	36.5176	24.631	14.423	22.8518	28.761	39.6096	4.21	9.581	12.7206	18.144	53.1314	40.4751	29.1992	18.1318
680.98	69.4399	53.6186	36.4988	24.6334	14.433	22.7706	28.755	39.3876	4.178	9.568	12.6294	18.1226	53.3882	40.551	29.4734	18.308
681.23	69.3055	53.4758	36.388	24.4094	14.3784	22.7884	28.7996	39.4224	4.2404	9.6504	12.7152	18.0824	53.5962	40.7757	29.6764	18.2854
681.49	69.2326	53.4945	36.2834	24.3302	14.332	22.7384	28.7302	39.2082	4.2858	9.733	12.7094	18.0494	53.9134	40.9655	29.8146	18.309
681.74	68.9462	53.525	36.221	24.4688	14.375	22.6208	28.7446	39.062	4.3384	9.6518	12.6934	17.9016	54.2042	41.0758	29.8716	18.2478
681.99	68.8514	53.3536	36.1626	24.553	14.3142	22.5364	28.6954	38.986	4.347	9.6482	12.7138	17.8444	54.3534	41.1612	29.8852	18.1362
682.25	68.521	53.1198	36.0348	24.5468	14.2138	22.4148	28.5258	38.9452	4.346	9.7802	12.705	17.871	54.433	41.2371	29.9486	18.0676
682.5	68.7211	53.2658	36.1008	24.6596	14.079	22.3732	28.4522	38.6006	4.2894	9.798	12.6182	17.8876	54.6166	41.3	30.0016	18.1504
682.75	68.5865	53.3502	35.9626	24.6868	13.9898	22.3096	28.369	38.4468	4.2364	9.8476	12.5528	17.8638	54.6916	41.4588	30.1652	18.1788
683.01	68.597	53.4952	35.8354	24.53	13.889	22.2106	28.2042	38.1686	4.2004	9.7758	12.4518	17.9002	54.7302	41.5231	30.253	18.2854
683.26	68.5634	53.5994	35.7332	24.5594	13.9496	22.2328	28.143	38.0316	4.219	9.881	12.5	17.8192	54.8602	41.662	30.37	18.3678
683.52	68.9095	53.8953	35.9056	24.5354	13.957	22.1008	28.0966	37.9552	4.1978	9.808	12.5174	17.6886	55.1312	41.851	30.5118	18.4862
683.77	68.7725	53.9142	35.9162	24.5014	14.0118	22.0138	27.9882	37.9724	4.184	9.7564	12.3962	17.5112	55.3908	42.0037	30.5434	18.4814
684.02	68.6395	53.7722	36.0114	24.4674	13.9832	21.9754	27.8526	37.9712	4.288	9.619	12.4098	17.6278	55.5644	41.9455	30.5172	18.4696
684.28	68.5406	53.6313	36.077	24.517	13.9306	21.9312	27.8196	37.915	4.2952	9.7244	12.4304	17.6822	55.6316	41.8934	30.6656	18.4104
684.53	68.5382	53.4251	36.1112	24.3402	13.7548	21.8234	27.7988	37.8264	4.256	9.487	12.3568	17.7574	55.7724	41.9066	30.749	18.4764
684.78	68.3587	53.2946	36.0334	24.3294	13.5774	21.7328	27.6498	37.6054	4.27	9.5328	12.2784	17.7294	55.8976	41.9713	30.7614	18.4662
685.04	68.4134	53.1518	35.928	24.29	13.5224	21.6122	27.5598	37.4956	4.311	9.4924	12.3164	17.8982	55.7982	41.8387	30.9278	18.509
685.29	68.3806	53.2886	35.8898	24.3498	13.4518	21.5188	27.5528	37.3534	4.2088	9.5456	12.2468	17.7966	55.9114	41.9765	31.0284	18.6124
685.54	68.2711	53.3745	35.8212	24.1922	13.392	21.4384	27.5102	37.3602	4.244	9.5602	12.2302	17.7722	56.078	42.2391	31.1224	18.757
685.8	68.2387	53.2413	35.7902	24.2004	13.3754	21.3578	27.329	37.3794	4.2098	9.6066	12.2998	17.6904	56.3496	42.5499	31.2468	18.8186
686.05	68.167	53.0915	35.731	24.1462	13.4112	21.358	27.203	37.2442	4.1338	9.4408	12.3426	17.7388	56.4992	42.6449	31.2962	18.8806
686.3	67.8857	52.888	35.6398	24.087	13.3188	21.2828	27.1222	37.0184	4.115	9.3548	12.3868	17.6918	56.8378	42.902	31.4626	19.0134
686.56	67.6291	52.6353	35.6186	23.9434	13.238	21.1642	27.0658	36.815	4.1824	9.3888	12.4158	17.7664	57.0062	43.1743	31.6664	19.089
686.81	67.6529	52.311	35.627	23.9704	13.2902	21.1346	26.9718	36.8404	4.0998	9.354	12.4494	17.71	57.26	43.2818	31.6038	19.0698
687.06	67.5334	52.2995	35.5932	23.9156	13.3428	21.016	26.9242	36.708	4.0814	9.2922	12.3744	17.6056	57.1988	43.2119	31.738	19.1084
687.32	67.5293	52.197	35.5484	23.881	13.3864	20.9278	26.9698	36.7608	4.0462	9.3152	12.3952	17.5644	57.1628	43.2238	31.8498	19.109
687.57	67.597	52.0593	35.5346	23.8732	13.302	20.8746	26.8588	36.6558	3.9812	9.3952	12.3588	17.5738	57.2234	43.3693	31.8834	19.1906
687.82	67.6944	51.9021	35.3896	23.885	13.3432	20.8724	26.7678	36.6232	3.9528	9.3984	12.3802	17.561	57.2708	43.4344	31.9112	19.2626
688.08	67.6632	51.8795	35.2842	23.8488	13.2316	20.7566	26.7514	36.3812	4.0186	9.3926	12.344	17.6168	57.388	43.6645	32.1732	19.3748
688.33	67.6884	51.9592	35.2684	23.8614	13.0726	20.7244	26.7898	36.1814	4.099	9.4726	12.2612	17.696	57.7008	43.8915	32.4218	19.461
688.58	67.4527	51.9885	35.2198	23.938	12.9682	20.6864	26.7596	35.9688	4.1362	9.4998	12.2214	17.7936	57.9702	44.0775	32.6692	19.4554
688.84	67.4424	52.1219	35.1568	24.0258	13.0026	20.6318	26.7338	35.9232	4.2124	9.4614	12.2244	17.724	58.2284	44.1863	32.693	19.3228
689.09	67.7246	52.377	35.2614	24.141	12.973	20.5126	26.6836	35.793	4.2332	9.3902	12.2004	17.5728	58.3912	44.237	32.7862	19.2884
689.34	67.8223	52.4488	35.3704	24.274	12.975	20.4746	26.5098	35.5752	4.1746	9.2848	12.1996	17.4686	58.4494	44.2643	32.7104	19.1986
689.59	67.8108	52.3746	35.2966	24.1792	12.8726	20.3754	26.2936	35.4434	4.1614	9.2396	12.2104	17.4766	58.3962	44.3397	32.5714	19.22
689.85	67.561	52.2165	35.1494	24.0754	12.8086	20.357	26.2406	35.347	4.238	9.2044	12.1904	17.381	58.3138	44.5741	32.5656	19.2894
690.1	67.295	52.1848	35.2342	23.9746	12.792	20.2818	26.2164	35.2976	4.1702	9.222	12.1498	17.3946	58.417	44.6811	32.6328	19.4058
690.35	67.1587	52.0461	35.1424	23.9104	12.8316	20.2468	26.178	35.2512	4.159	9.1752	12.1876	17.4784	58.5192	44.7	32.5604	19.4016
690.61	67.2557	52.1121	34.9542	23.795	12.7274	20.2304	26.149	35.2122	4.1438	9.2332	12.1478	17.5174	58.596	44.7142	32.618	19.4444
690.86	67.2151	52.085	34.9136	23.7552	12.843	20.2012	26.0978	35.1734	4.054	9.1602	12.149	17.4554	58.7092	44.8138	32.646	19.4572
691.11	67.2943	52.1668	34.9712	23.6762	12.8174	20.0916	26.0038	35.0882	4.0514	9.1774	12.1412	17.4592	59.1512	44.8642	32.7896	19.6068
691.37	67.416	52.1939	34.8938	23.7368	12.759	20.0504	25.8738	34.9974	4.0964	9.1986	12.158	17.4292	59.3698	44.9744	32.936	19.7918
691.62	67.4093	52.0574	34.9228	23.588	12.701	19.9394	25.7508	34.915	4.0632	9.3022	12.0778	17.5136	59.4578	45.1128	33.0676	19.9258
691.87	67.055	51.8862	34.863	23.4394	12.6724	19.78	25.6244	34.7966	4.0408	9.2846	12.133	17.59	59.6024	45.2142	33.2794	20.114
692.13	66.8474	51.7372	34.7482	23.504	12.5846	19.6712	25.5918	34.6296	4.0976	9.3516	12.1918	17.594	59.8178	45.3566	33.4614	20.227
692.38	66.7366	51.4607	34.6888	23.5126	12.4808	19.5394	25.4228	34.4548	4.0538	9.3252	12.1648	17.5642	59.7314	45.4039	33.4002	20.2458
692.63	66.4435	51.3525	34.606	23.3258	12.292	19.4358	25.3342	34.3462	4.0528	9.2378	12.1492	17.6258	59.6536	45.3674	33.3302	20.2348
692.89	66.3055	51.4554	34.56	23.3284	12.1798	19.4186	25.3262	34.3036	4.0956	9.1968	12.1644	17.606	59.9632	45.5068	33.4346	20.4124
693.14	66.3802	51.485	34.6132	23.365	12.1972	19.4368	25.4464	34.289	4.1344	9.1824	12.1398	17.5366	60.1762	45.6184	33.5468	20.4274
693.39	66.4733	51.6174	34.7384	23.3586	12.213	19.4644	25.4704	34.3148	4.1744	9.2366	12.1746	17.6334	60.2204	45.5334	33.5798	20.3704
693.65	66.2962	51.7214	34.593	23.2866	12.2608	19.3934	25.4766	34.282	4.2106	9.309	12.2068	17.7548	60.563	45.603	33.8206	20.411
693.9	66.2952	51.4946	34.4662	23.2698	12.287	19.2852	25.3316	34.0552	4.1968	9.4152	12.2258	17.7368	60.772	45.7594	34.1218	20.3738
694.15	66.3845	51.3443	34.4002	23.3368	12.2012	19.256	25.2358	33.8278	4.21	9.3822	12.2172	17.661	60.8956	45.9955	34.3048	20.359
694.4	66.4872	51.28	34.3288	23.4008	12.0934	19.1634	25.0076	33.6408	4.217	9.4342	12.1788	17.6482	61.0114	46.0151	34.4254	20.4492
694.66	66.4428	51.2591	34.1884	23.3344	11.9592	19.053	24.7476	33.5218	4.1488	9.4428	12.0498	17.6432	61.2804	46.249	34.643	20.63
694.91	66.5902	51.221	34.25	23.339	11.8808	19.0682	24.5864	33.3776	4.1206	9.346	12.0422	17.4638	61.1922	46.3251	34.6142	20.6828
695.16	66.581	51.3294	34.2554	23.3488	11.8788	19.0576	24.6392	33.3938	4.0944	9.254	12.1166	17.4152	61.2796	46.4712	34.6654	20.812
695.42	66.2362	51.1938	34.154	23.1858	11.9154	18.9692	24.5466	33.4844	4.0548	9.1748	12.1452	17.4278	61.3626	46.4512	34.723	20.8344
695.67	65.7329	50.9519	34.095	23.0188	11.961	18.9308	24.4782	33.3786	4.0058	9.1176	12.2202	17.4208	61.3472	46.6619	34.6368	20.8368
695.92	65.6273	50.8077	34.1268	22.9562	12.0664	18.8942	24.5314	33.1894	4.1128	9.087	12.2738	17.4558	61.3542	46.7346	34.607	20.824
696.18	65.7312	50.6934	34.1442	23.0172	12.0496	18.8652	24.554	33.087	4.2068	9.1018	12.3006	17.5264	61.4092	46.8897	34.6284	20.7526
696.43	66.0374	50.7832	34.1744	23.084	11.9864	18.7828	24.5078	32.9506	4.2796	9.1166	12.2054	17.5156	61.3018	46.8268	34.5352	20.6556
696.68	66.0574	50.8871	34.166	23.1122	11.8944	18.6234	24.415	32.6864	4.2806	9.1182	12.1374	17.4792	61.1958	46.8239	34.558	20.7046
696.93	66.0996	50.9769	34.2306	23.2846	11.7576	18.4808	24.2808	32.5326	4.2598	9.107	12.0296	17.4904	61.3132	46.8755	34.6956	20.8742
697.19	65.995	51.0832	34.1504	23.2518	11.6862	18.3354	24.1832	32.5104	4.195	8.9912	12.081	17.3154	61.2994	46.8833	34.8058	20.9528
697.44	65.8126	51.0004	33.9722	23.0396	11.6124	18.2402	24.1048	32.36	4.1168	9.027	12.001	17.275	61.6424	47.0728	35.0292	21.1322
697.69	65.5056	50.6997	33.9074	22.9546	11.6038	18.181	24.0224	32.2704	4.1132	9.0358	12.0364	17.2292	61.7904	47.3519	35.2528	21.2956
697.95	65.3434	50.3118	33.89	22.822	11.5896	18.2216	24.0134	32.2856	4.1354	9.1404	12.1456	17.2882	61.8904	47.3221	35.2248	21.2818
698.2	65.0508	50.1143	33.79	22.7508	11.6388	18.2174	24.0392	32.2738	4.1106	9.122	12.1838	17.2478	62.1592	47.4037	35.3306	21.1158
698.45	64.9896	49.8774	33.707	22.743	11.5718	18.1424	24.0116	32.099	4.0126	9.217	12.1276	17.3892	62.5096	47.5717	35.5488	21.0598
698.71	64.847	49.8676	33.8008	22.8046	11.561	18.0708	23.9268	32.2	3.9544	9.2064	12.186	17.427	62.4688	47.5627	35.6998	21.0894
698.96	64.7707	49.9084	33.7328	22.641	11.6292	18.0564	23.7798	31.9724	3.8612	9.155	12.205	17.494	62.7206	47.6385	35.8374	21.0908
699.21	64.7808	50.0805	33.651	22.6516	11.6584	18.0452	23.7192	31.7936	3.8356	9.0228	12.1762	17.3188	62.8404	47.7091	35.98	21.1184
699.46	64.919	50.1126	33.5916	22.629	11.5676	17.9362	23.6306	31.6866	3.9054	9.0858	12.1908	17.358	62.8342	47.8183	36.1678	21.2138
699.72	64.8646	50.1474	33.5086	22.6	11.5272	17.9386	23.5214	31.651	4.0294	8.9996	12.2818	17.3074	62.8808	47.786	36.042	21.293
699.97	64.8907	50.134	33.4156	22.5294	11.565	17.8868	23.4352	31.4394	4.14	8.9634	12.2452	17.309	63.1476	47.8706	36.109	21.3982
700.22	64.9591	50.326	33.456	22.6242	11.5132	17.8084	23.4812	31.4834	4.242	9.0726	12.2762	17.3234	63.2786	47.9901	36.2814	21.521
700.48	64.746	50.2588	33.4356	22.5886	11.3932	17.674	23.378	31.3792	4.2308	9.21	12.2722	17.4184	63.4294	48.2853	36.454	21.5228
700.73	65.0554	50.4623	33.5002	22.4622	11.3276	17.6138	23.254	31.1872	4.1556	9.1222	12.2576	17.369	63.3906	48.3961	36.4362	21.5582
700.98	65.1614	50.1774	33.5892	22.3988	11.2914	17.5386	23.1932	31.1102	4.0742	9.0666	12.2042	17.2738	63.403	48.5946	36.5326	21.67
701.23	65.117	50.0332	33.5484	22.3676	11.2166	17.4218	23.0982	31.0196	3.9956	9.1046	12.2058	17.174	63.234	48.6697	36.5196	21.6096
701.49	64.9726	49.7142	33.3658	22.3742	11.1658	17.3802	22.9914	30.867	3.8864	9.0094	12.1266	17.1054	63.5358	48.7708	36.5122	21.6292
701.74	64.9538	49.709	33.2184	22.4144	11.2048	17.384	23.0804	30.8556	3.8766	8.8986	12.1288	17.2806	63.821	48.8614	36.545	21.6808
701.99	64.6918	49.6139	33.0478	22.4022	11.2578	17.3222	23.1908	30.8994	3.9688	8.9558	12.1034	17.3452	64.175	49.0405	36.6652	21.7658
702.25	64.5223	49.5995	32.9096	22.4138	11.2848	17.2516	23.14	30.7892	3.9706	9.0356	12.062	17.2828	64.3024	49.0949	36.704	21.6764
702.5	64.4892	49.6094	32.882	22.4124	11.2856	17.2098	23.1386	30.728	3.9448	9.0012	12.134	17.3608	64.7374	49.2359	36.8644	21.709
702.75	64.2977	49.7817	32.9068	22.1808	11.2524	17.1172	23.1214	30.7016	4.023	9.0344	12.2298	17.3868	64.6918	49.3104	36.8122	21.7726
703	64.4081	49.9322	33.0682	22.1142	11.1164	16.9058	22.8822	30.4252	4.0624	9.0478	12.1354	17.1972	64.5274	49.3185	36.8498	21.8698
703.26	64.217	49.8263	33.1094	21.9682	10.9862	16.76	22.6324	30.1598	4.02	9.093	12.0988	17.1558	64.3318	49.2206	36.7628	21.8858
703.51	64.1966	49.941	33.1156	21.8488	10.8988	16.7216	22.53	30.0268	4.0598	9.1904	12.0802	17.256	64.4298	49.2832	36.8932	21.9978
703.76	64.1801	50.255	33.0712	21.7916	10.8084	16.6752	22.4916	29.8346	4.118	9.2768	12.0002	17.3688	64.4502	49.3831	36.812	22.0996
704.01	63.9751	50.0445	33.0678	21.9144	10.6248	16.6246	22.3026	29.6424	4.0854	9.286	11.896	17.3558	64.558	49.5156	36.868	22.0628
704.27	63.685	49.8119	33.0066	21.843	10.6202	16.6932	22.1964	29.6112	4.0878	9.3848	11.9352	17.3894	64.8094	49.5971	36.8946	22.0804
704.52	63.582	49.6286	32.8632	21.7412	10.6294	16.783	22.1582	29.5948	4.138	9.3482	11.9812	17.4694	65.1722	49.7519	37.046	22.114
704.77	63.1843	49.5242	32.8552	21.844	10.5746	16.7176	22.1796	29.5038	4.0756	9.238	12.0372	17.4426	65.218	49.8269	37.1142	22.203
705.03	62.8786	49.0048	32.7614	21.711	10.5674	16.67	22.0938	29.4112	4.023	9.1136	12.075	17.2894	65.4172	49.8537	37.351	22.3202
705.28	62.7761	48.9249	32.6566	21.5694	10.61	16.546	22.1234	29.2474	4.0352	9.0488	12.0568	17.2404	65.5166	49.6774	37.4974	22.3118
705.53	62.7756	48.9558	32.379	21.644	10.5662	16.438	22.139	29.2006	4.0474	9.0558	12.044	17.263	65.7328	49.6981	37.6028	22.2816
705.78	62.7504	48.9518	32.3572	21.7728	10.5676	16.3078	22.2246	29.1456	4.0148	9.0214	12.0892	17.2136	65.6974	49.7813	37.5658	22.3706
706.04	62.881	48.8392	32.1828	21.6446	10.6338	16.2312	22.1418	29.0716	4.045	9.0498	12.1228	17.2458	65.6744	49.8244	37.5002	22.2806
706.29	62.8601	48.8877	32.0392	21.7062	10.6184	16.154	22.1184	29.0584	4.0362	9.0938	12.1584	17.2918	65.6404	49.8123	37.4822	22.243
706.54	62.8526	48.7362	31.9456	21.7168	10.5618	16.178	22.0862	29.1494	4.0514	9.126	12.2122	17.3648	65.556	49.9875	37.6034	22.3902
706.79	62.6302	48.5848	32.0726	21.5692	10.5746	16.151	22.0364	29.0422	3.9992	9.0786	12.2696	17.3854	65.4964	50.1994	37.878	22.5634
707.05	62.653	48.5579	32.0368	21.4962	10.4628	16.1318	21.8692	28.956	4.048	9.1444	12.2662	17.4346	65.7184	50.1335	38.1396	22.5886
707.3	62.7	48.5738	32.011	21.411	10.3236	16.1474	21.7694	28.8794	4.12	9.2498	12.2052	17.4458	65.8552	50.2	38.2758	22.6478
707.55	62.8582	48.5334	32.0616	21.3982	10.317	16.1298	21.7412	28.9158	4.1994	9.2594	12.1916	17.394	66.0166	50.4025	38.4206	22.6908
707.81	62.7986	48.6412	32.0382	21.4428	10.3826	16.12	21.6724	28.8168	4.1786	9.2808	12.2668	17.3884	66.2304	50.4759	38.5736	22.6064
708.06	62.6849	48.4862	31.8242	21.302	10.3362	16.0546	21.602	28.7122	4.2272	9.3174	12.312	17.2888	66.4564	50.576	38.6016	22.6594
708.31	62.5404	48.3016	31.7464	21.3198	10.3218	15.9056	21.4372	28.5824	4.1988	9.2662	12.3482	17.2364	66.7878	50.9248	38.6854	22.6436
708.56	62.3995	48.153	31.6556	21.3304	10.3188	15.832	21.3884	28.52	4.2352	9.1968	12.341	17.2258	67.2872	51.1049	38.793	22.771
708.82	62.0328	48.0558	31.6712	21.3032	10.1968	15.6876	21.233	28.3292	4.2652	9.2444	12.2744	17.2706	67.4256	51.2411	38.9042	22.8226
709.07	61.9157	47.9884	31.6332	21.1684	10.0738	15.5464	21.1402	28.3118	4.3096	9.2712	12.173	17.2576	67.4836	51.2804	38.9356	22.9286
709.32	62.2195	48.2678	31.7908	21.3198	10.1046	15.5698	21.1448	28.2914	4.3156	9.269	12.1502	17.3694	67.5214	51.266	39.0732	22.914
709.57	62.0436	48.2601	31.7712	21.2264	10.1182	15.6308	21.2482	28.2282	4.3348	9.2684	12.0634	17.3206	67.641	51.2101	39.319	22.9722
709.83	61.9414	48.2579	31.8114	21.2532	10.1232	15.5476	21.148	28.1334	4.2894	9.2158	12.0156	17.3352	67.6176	51.138	39.5084	23.005
710.08	61.883	48.2354	31.7312	21.155	10.06	15.5586	21.1364	28.0088	4.2046	9.1608	11.9606	17.2574	67.5832	50.9805	39.557	23.0364
710.33	62.1919	48.202	31.6632	21.1334	10.0306	15.4646	21.054	27.929	4.1502	9.1346	11.91	17.2156	67.7754	51.0856	39.5088	23.0102
710.58	62.0724	48.0366	31.4834	21.0356	9.9774	15.3242	20.9712	27.8534	4.1274	9.1414	11.8458	17.1746	67.9356	51.2171	39.6556	23.0454
710.84	61.9934	48.0278	31.5356	20.974	9.9102	15.2526	20.824	27.7786	4.112	9.2398	11.8404	17.1852	67.7886	51.228	39.4956	23.0104
711.09	61.9265	48.0174	31.5946	20.928	9.7918	15.2036	20.7382	27.655	4.035	9.3132	11.87	17.1766	67.9768	51.4348	39.6338	23.0774
711.34	62.1859	47.9358	31.5872	21.0594	9.889	15.1622	20.7108	27.6374	4.005	9.3114	11.9718	17.2176	68.242	51.6791	39.6434	23.0656
711.59	61.8276	47.5569	31.5774	21.1382	9.9502	15.1812	20.705	27.459	4.0172	9.2718	12.0554	17.2164	68.2172	51.8279	39.7104	23.0866
711.85	61.6606	47.1986	31.5846	21.1718	9.922	15.171	20.559	27.3316	4.0472	9.2206	12.0626	17.132	68.3784	51.921	39.4896	23.051
712.1	61.6061	46.9751	31.399	21.2312	9.9388	15.083	20.5458	27.2582	4.0852	9.2052	12.0346	17.1654	68.504	51.9809	39.5624	23.2294
712.35	61.5386	46.822	31.1872	21.2858	9.8904	15.0062	20.6058	27.2272	4.2162	9.2136	12.0748	17.282	68.4092	51.947	39.5112	23.12
712.6	61.4047	46.7442	31.0424	21.1992	9.8882	14.9826	20.5468	27.0102	4.3436	9.2184	12.051	17.355	68.359	51.8905	39.5656	23.1912
712.86	61.565	47.0882	30.949	21.14	9.8038	14.939	20.4808	26.9312	4.3206	9.252	12.0278	17.4648	68.4516	51.9318	39.7414	23.3962
713.11	61.4628	47.3147	31.0588	20.981	9.7452	14.8148	20.5068	26.799	4.2682	9.2208	12.0134	17.4822	68.4612	52.0691	39.971	23.4896
713.36	61.4549	47.3538	30.996	20.8656	9.6172	14.7754	20.4456	26.7682	4.2858	9.1578	12.1242	17.4086	68.482	52.2861	40.1758	23.47
713.61	61.1369	47.4614	31.0006	20.6488	9.6052	14.6562	20.2748	26.577	4.265	9.1636	12.0646	17.3532	68.4704	52.4059	40.164	23.5196
713.87	60.8002	47.4362	30.9162	20.5562	9.4626	14.4802	20.1278	26.5386	4.242	9.1584	12.0158	17.2796	68.4574	52.6283	40.2114	23.4134
714.12	60.594	47.4486	30.8136	20.5026	9.371	14.3782	20.0692	26.4028	4.3172	9.164	12.0106	17.2342	68.7496	52.7641	40.153	23.262
714.37	60.6022	47.3308	30.5224	20.6164	9.3284	14.319	19.9852	26.3068	4.3632	9.2956	12.0346	17.3578	68.9542	52.5618	40.1272	23.2394
714.62	60.5138	47.3658	30.565	20.6076	9.3782	14.272	19.922	26.2302	4.3552	9.3292	11.9846	17.502	69.178	52.5087	40.0444	23.154
714.88	60.6823	47.2643	30.5272	20.6322	9.3362	14.3158	19.8746	26.1938	4.3256	9.4314	12.0132	17.5304	69.5804	52.6027	40.1746	23.3526
715.13	60.7375	47.1767	30.598	20.5704	9.2982	14.318	19.8028	26.0488	4.2658	9.4866	12.0372	17.5428	69.7582	52.5556	40.164	23.4542
715.38	60.4231	46.7639	30.7112	20.4458	9.3294	14.3148	19.6994	26.0828	4.1848	9.5616	12.0488	17.639	69.6398	52.4852	40.2722	23.5326
715.63	60.2446	46.6715	30.7192	20.3072	9.2526	14.2626	19.5918	26.0816	4.2426	9.463	12.0536	17.6486	69.6148	52.8432	40.4802	23.6454
715.88	59.9851	46.4003	30.5824	20.1602	9.1828	14.2168	19.4574	25.928	4.2282	9.4234	12.0196	17.5364	69.5242	53.0332	40.6102	23.756
716.14	59.8781	46.3658	30.58	20.1586	9.1578	14.132	19.4832	25.8304	4.2262	9.2962	12.0216	17.5064	69.3138	53.0369	40.7962	23.7004
716.39	59.5766	46.3108	30.556	20.132	9.2118	14.2236	19.5604	25.8642	4.235	9.3628	12.0968	17.6674	69.3478	53.0305	40.8732	23.7748
716.64	59.7017	46.4894	30.5126	20.0572	9.123	14.1292	19.5598	25.6496	4.2312	9.3646	12.0794	17.6384	69.4318	53.0861	40.9404	23.8038
716.89	59.6578	46.4126	30.5404	20.0818	9.178	14.0918	19.5526	25.5362	4.192	9.4306	12.0076	17.6052	69.5334	53.0183	40.898	23.791
717.15	59.7732	46.4471	30.5	20.07	9.1636	14.055	19.5616	25.5116	4.2078	9.5018	12.0034	17.6544	69.6628	53.1065	40.7376	23.736
717.4	59.719	46.395	30.4262	20.0688	9.1706	14.0492	19.483	25.466	4.278	9.6212	12.0016	17.591	69.8724	53.2125	40.6278	23.696
717.65	59.7857	46.4222	30.2546	19.9338	9.1542	13.9168	19.3598	25.2794	4.3268	9.5006	11.9734	17.4894	69.8278	53.3642	40.6144	23.7452
717.9	59.7355	46.2945	30.1266	19.9544	9.2222	13.8818	19.2224	25.247	4.4604	9.484	11.979	17.498	69.871	53.4327	40.52	23.8286
718.16	59.6177	46.2138	30.1128	19.8184	9.1926	13.8662	19.1582	25.2532	4.4154	9.3928	12.0828	17.4482	69.6104	53.4352	40.4306	23.805
718.41	59.479	46.1877	30.0794	19.8294	9.2252	13.8194	19.1418	25.1776	4.3972	9.3938	12.0612	17.5324	69.6036	53.421	40.5986	23.9338
718.66	59.371	46.1291	30.192	19.7096	9.2074	13.751	19.1006	25.1108	4.3974	9.2984	12.0472	17.5886	69.5468	53.5251	40.6698	23.9498
718.91	59.5159	46.0914	30.2184	19.7798	9.1596	13.7192	18.9998	25.1832	4.4026	9.3054	12.0632	17.6258	69.6862	53.6553	40.9172	23.9592
719.16	59.3304	45.9496	30.1788	19.7776	9.0088	13.7286	19.0064	25.1216	4.3598	9.262	12.0958	17.6518	69.503	53.6901	41.0626	23.9662
719.42	59.2579	45.7806	30.0702	19.8882	9.0078	13.6788	18.9394	24.977	4.4284	9.3304	12.0992	17.7914	69.8028	53.8115	41.3312	24.1616
719.67	59.2111	45.8918	30.0468	19.929	8.979	13.6584	18.8794	24.9426	4.5104	9.2648	12.1336	17.6798	69.795	53.8563	41.3406	24.1236
719.92	58.9982	45.8279	29.7374	19.8642	8.9678	13.601	18.8302	24.8012	4.4568	9.2908	12.2092	17.7526	69.9882	54.1108	41.5208	24.347
720.17	58.626	45.7857	29.6784	19.8168	8.935	13.5746	18.8344	24.587	4.4494	9.3238	12.3072	17.8	69.9662	54.1116	41.4662	24.3834
720.43	58.4244	45.7401	29.6256	19.8206	8.9976	13.455	18.7486	24.4784	4.4896	9.3778	12.2666	17.6974	70.4282	54.2989	41.5334	24.329
720.68	58.5624	45.7893	29.6704	19.8648	8.9386	13.4312	18.7052	24.455	4.4832	9.3498	12.1748	17.605	70.5846	54.3353	41.4296	24.1912
720.93	58.2247	45.5075	29.614	19.7424	8.7826	13.3238	18.5924	24.211	4.3954	9.3658	12.0624	17.5938	70.705	54.3058	41.5428	24.2386
721.18	58.1354	45.2687	29.7334	19.6616	8.6566	13.3526	18.5904	24.1902	4.5666	9.4014	12.034	17.5074	70.6366	54.1574	41.3434	23.9824
721.43	58.1726	45.0635	29.6424	19.6582	8.591	13.2836	18.5444	24.263	4.6446	9.423	11.911	17.4322	70.8544	54.225	41.5186	23.9798
721.69	58.1974	45.0446	29.5686	19.6026	8.5312	13.2928	18.586	24.255	4.5922	9.4172	11.9434	17.4572	70.7198	54.1599	41.6274	24.0738
721.94	57.9982	44.9531	29.4776	19.4428	8.4242	13.209	18.5986	24.1252	4.5644	9.4242	12.015	17.492	70.774	54.3414	41.8246	24.086
722.19	58.1664	44.8845	29.4996	19.4392	8.4094	13.2366	18.5794	24.1208	4.5368	9.5566	12.1742	17.5676	70.9686	54.4907	41.8506	24.2066
722.44	58.0327	44.7633	29.332	19.5038	8.4464	13.1944	18.4938	24.1672	4.4474	9.5964	12.1424	17.6658	71.186	54.5953	42.1454	24.5744
722.7	57.8393	44.6121	29.2568	19.4416	8.3478	13.0988	18.3408	23.9658	4.3374	9.6542	12.0416	17.6716	71.335	54.7186	42.1172	24.5562
722.95	57.8947	44.4369	29.2048	19.4076	8.2956	13.0386	18.2412	23.937	4.3572	9.614	11.9964	17.706	71.5202	54.7892	42.1384	24.5532
723.2	57.5618	44.2578	29.11	19.348	8.313	13.007	18.1364	23.8812	4.3982	9.6908	11.8952	17.7176	71.5918	54.8337	42.098	24.5218
723.45	57.4574	44.3601	28.9144	19.3124	8.3276	12.9334	18.0836	23.8134	4.5378	9.5922	11.8478	17.7534	71.8248	54.8254	42.1302	24.5144
723.7	57.5957	44.2734	28.9018	19.2724	8.4496	12.8892	18.0922	23.6614	4.4814	9.5652	11.925	17.7914	72.0202	54.8243	41.9932	24.4228
723.96	57.6816	44.3572	28.9888	19.3178	8.5076	12.8796	18.1018	23.6526	4.5832	9.519	11.9968	17.8072	72.2038	54.8868	42.0152	24.4134
724.21	57.6062	44.4681	29.0046	19.3002	8.4406	12.8414	18.0148	23.5902	4.6082	9.5508	12.0524	17.9312	72.2702	54.9458	41.9758	24.4472
724.46	57.6235	44.572	28.9776	19.1554	8.4402	12.7724	17.9622	23.456	4.705	9.6114	12.1992	18.065	72.3442	54.9473	42.0676	24.5318
724.71	57.5186	44.4525	29.0646	19.1244	8.3968	12.7722	17.9714	23.4446	4.6468	9.6964	12.2848	18.1314	72.211	54.8837	42.1128	24.4208
724.96	57.4975	44.5823	28.9152	19.1014	8.3118	12.7752	17.8756	23.3692	4.6728	9.717	12.3466	18.1628	72.2586	54.8719	42.1806	24.3456
725.22	57.3737	44.6178	28.793	19.0122	8.2446	12.696	17.7746	23.3018	4.6414	9.826	12.3346	18.2898	72.0512	54.7465	42.2406	24.406
725.47	57.2714	44.5689	28.7652	18.9696	8.3342	12.6158	17.711	23.1892	4.6908	9.7628	12.3696	18.1992	72.2326	54.9371	42.3208	24.4418
725.72	57.2174	44.5689	28.6032	19.0594	8.2506	12.5946	17.6308	23.195	4.6658	9.6252	12.2894	18.109	72.361	55.0696	42.4404	24.5046
725.97	57.1536	44.4842	28.4846	18.949	8.231	12.4824	17.43	23.001	4.7038	9.4862	12.2388	17.9726	72.3502	55.3018	42.538	24.6468
726.22	56.927	44.3992	28.4864	18.9578	8.1258	12.3644	17.3428	22.9424	4.7622	9.4306	12.1352	17.9812	72.1612	55.3975	42.5	24.7176
726.48	56.8258	44.2497	28.4496	18.9536	8.1454	12.3884	17.4088	22.8754	4.8684	9.368	12.2078	17.927	72.2642	55.6214	42.6406	24.7742
726.73	56.5452	43.8609	28.2936	18.8538	8.1	12.4236	17.4306	22.8158	4.8206	9.4634	12.2412	18.081	72.2182	55.6173	42.6206	24.8482
726.98	56.5411	43.7066	28.3658	18.7724	8.0656	12.4298	17.4334	22.7416	4.697	9.507	12.3508	18.05	72.2616	55.5613	42.5732	24.946
727.23	56.4912	43.5407	28.3174	18.775	8.0872	12.4102	17.5952	22.7522	4.6676	9.5722	12.4446	18.141	72.3744	55.579	42.4858	24.9362
727.48	56.5399	43.3588	28.366	18.692	8.1012	12.3634	17.5332	22.7318	4.66	9.5882	12.4912	17.981	72.5744	55.692	42.5806	24.8616
727.74	56.4072	43.1181	28.2816	18.583	8.0664	12.252	17.4532	22.585	4.6206	9.594	12.4962	17.922	72.5244	55.5072	42.501	24.786
727.99	56.2994	43.3358	28.321	18.5004	7.9648	12.0848	17.1902	22.3708	4.6462	9.5906	12.5102	17.7994	72.5588	55.383	42.6338	24.717
728.24	56.0232	43.3103	28.2974	18.4004	7.986	12.012	17.0902	22.3454	4.7648	9.5608	12.4494	17.787	72.5866	55.3793	42.6146	24.645
728.49	56.1276	43.3362	28.4288	18.3614	7.9042	11.8998	16.9288	22.243	4.824	9.5988	12.373	17.81	72.6416	55.308	42.8534	24.6134
728.74	56.0258	43.342	28.3324	18.3062	7.8186	11.8644	16.8098	21.9754	4.8754	9.7014	12.3404	17.933	72.7164	55.3729	43.076	24.6788
729	55.8778	43.4663	28.2806	18.2654	7.7262	11.8856	16.7694	21.9716	4.8506	9.7042	12.354	17.9624	73.0014	55.6275	43.201	24.8494
729.25	56.3227	43.2976	28.4058	18.3412	7.6508	11.9012	16.8576	22.0926	4.8476	9.6914	12.2378	17.9658	73.0822	55.6649	43.2798	24.8522
729.5	56.5272	43.1644	28.2806	18.3438	7.6338	11.851	16.7456	21.9474	4.8688	9.7904	12.1876	17.9616	73.0062	55.7089	43.2724	24.8196
729.75	56.472	43.1428	28.1476	18.5122	7.7218	11.8854	16.7598	22.0242	4.8496	9.7472	12.2398	17.9502	72.9422	55.6147	43.0672	24.7508
730	56.406	43.1222	28.1588	18.4588	7.7362	11.8284	16.7568	22.0702	4.7726	9.6624	12.2558	17.8634	72.8132	55.5776	43.001	24.7004
730.26	56.5253	43.0864	28.16	18.4136	7.7936	11.7358	16.6674	21.988	4.7994	9.768	12.1714	17.8222	72.72	55.542	42.8768	24.6274
730.51	55.8763	43.1946	27.9848	18.3952	7.897	11.6786	16.5776	21.847	4.8526	9.7932	12.2268	17.8136	72.828	55.6623	42.8198	24.8356
730.76	55.6567	43.1318	27.982	18.3978	7.8666	11.6718	16.7056	21.6968	4.831	9.8348	12.3118	17.9356	73.0272	55.7647	42.9042	25.0322
731.01	55.2794	42.9263	27.9122	18.1206	7.785	11.6096	16.6136	21.5326	4.8132	9.9792	12.3342	17.9808	73.4344	56.1252	43.0168	25.2862
731.26	55.2576	43.0811	27.845	18.1654	7.7632	11.6026	16.5314	21.53	4.7636	9.9672	12.3358	17.9294	73.6678	56.2185	43.0042	25.4824
731.51	55.0862	42.8745	27.6366	18.123	7.6542	11.5526	16.4908	21.4428	4.7034	9.7712	12.416	17.9502	73.8496	56.2116	42.954	25.4804
731.77	55.2758	42.6897	27.444	18.031	7.6506	11.5758	16.495	21.3436	4.6016	9.7022	12.4194	17.8478	74.1858	56.315	43.0828	25.2734
732.02	55.4506	42.634	27.3666	18.0176	7.6088	11.489	16.2698	21.3416	4.6564	9.6594	12.407	17.8334	74.0598	56.2288	43.0172	25.1128
732.27	55.7321	42.9443	27.2548	18.2304	7.556	11.458	16.1636	21.2848	4.713	9.5824	12.3938	17.8188	73.9508	56.0293	43.195	25.0376
732.52	55.7366	42.7298	27.2648	18.3082	7.482	11.4132	16.2704	21.2092	4.8052	9.61	12.498	17.861	73.7236	55.8437	43.1508	24.9872
732.77	55.7472	42.8318	27.3822	18.3968	7.5264	11.3796	16.2798	21.244	4.8984	9.6854	12.5056	18.0162	74.0036	55.9565	43.1902	25.0266
733.03	55.6188	42.597	27.3196	18.3202	7.614	11.3374	16.2892	21.2212	4.9306	9.7814	12.5458	18.1422	73.7746	55.898	43.119	25.1156
733.28	55.5341	42.4653	27.3288	18.3048	7.7062	11.3868	16.2932	21.2048	4.9814	9.8664	12.6178	18.2062	74.0398	55.9051	43.1586	25.1242
733.53	55.223	42.0134	27.282	18.155	7.7122	11.3874	16.239	21.2576	4.897	9.8696	12.6618	18.2304	73.9604	56.0041	42.9428	25.1416
733.78	54.9749	41.7606	27.1134	17.9294	7.767	11.4486	16.2372	21.2224	4.829	9.9112	12.587	18.228	74.217	56.1267	43.0568	25.1592
734.03	54.8095	41.44	26.9768	17.8282	7.7404	11.4482	16.1976	21.0986	4.7358	9.9728	12.65	18.1208	73.743	56.0009	43.1266	25.2046
734.28	54.6348	41.6152	27.0186	17.8336	7.5844	11.3746	16.1614	20.9906	4.8398	10.0866	12.6476	18.07	73.4818	55.891	43.0352	25.1066
734.54	54.4442	41.7246	26.9542	17.7326	7.5212	11.2514	16.2248	20.8862	4.8556	10.0074	12.6238	17.9096	73.4264	56.0483	43.3446	25.1786
734.79	54.2299	41.7659	26.8956	17.5792	7.579	11.1618	16.3038	20.791	4.9374	10.0472	12.5468	17.9396	73.6378	56.1168	43.4296	25.1934
735.04	54.2443	41.9116	26.959	17.6412	7.5328	11.0162	16.1054	20.6242	4.973	10.0426	12.48	18.001	73.6758	56.2271	43.444	25.161
735.29	53.9976	42.1794	27.0154	17.5958	7.503	10.9922	16.0646	20.584	5.0376	10.0106	12.4	18.033	73.9356	56.1151	43.4702	25.0508
735.54	53.9904	41.8845	27.0508	17.5648	7.4256	10.9532	16.0162	20.5938	4.9398	9.8694	12.405	18.103	74.0644	56.1863	43.72	25.1416
735.79	53.892	41.6966	26.9486	17.557	7.3776	10.9134	15.9012	20.5688	4.7966	9.9662	12.447	18.1178	74.0396	56.1267	43.569	25.0386
736.05	53.9186	41.8672	26.9412	17.6308	7.3052	10.8796	15.7224	20.3806	4.8576	9.957	12.5054	18.126	73.9694	56.1862	43.7352	25.1112
736.3	53.7917	41.8046	26.9102	17.5788	7.2904	10.8532	15.7612	20.4286	4.839	9.913	12.6464	18.2108	73.8694	56.1289	43.6582	25.1042
736.55	53.9489	41.6908	26.855	17.6212	7.2932	10.829	15.7302	20.2946	4.828	9.8962	12.771	18.1996	73.8322	56.4823	43.598	25.307
736.8	53.9143	41.9435	26.8382	17.7192	7.3416	10.7884	15.7094	20.2308	4.9052	9.9626	12.8156	18.1876	73.9764	56.6293	43.3824	25.2924
737.05	53.7677	41.9298	26.6808	17.726	7.3296	10.8	15.7314	20.1952	4.9942	9.8816	12.8	18.3094	73.8412	56.5517	43.2786	25.3952
737.3	53.8195	41.6423	26.6238	17.7194	7.2524	10.7966	15.9078	20.2414	4.9474	9.8574	12.7876	18.348	73.9186	56.6062	43.3582	25.422
737.56	53.5846	41.4657	26.2724	17.6832	7.2218	10.7272	15.845	20.158	4.9362	10.0092	12.832	18.2342	74.3064	56.6954	43.4846	25.5342
737.81	53.4636	41.1822	26.0566	17.5074	7.2126	10.6008	15.7438	20.1292	5.043	10.1308	12.8108	18.3964	74.3262	56.5877	43.6972	25.4682
738.06	53.4857	40.9931	25.8268	17.3186	7.1632	10.4832	15.7012	20.102	5.1034	10.1834	12.6954	18.5108	74.0328	56.4349	43.7068	25.4628
738.31	53.7067	41.0894	25.9458	17.3166	7.112	10.4318	15.676	20.099	5.0902	10.2278	12.767	18.4494	74.1774	56.5602	43.6452	25.5566
738.56	53.9225	41.1698	25.9668	17.3102	7.0962	10.3678	15.5266	20.0532	5.0978	10.3446	12.8282	18.3946	74.3306	56.5759	43.5688	25.4864
738.81	54.1346	41.2523	26.1736	17.2814	7.0964	10.3872	15.4658	20.0224	5.1216	10.3064	12.705	18.4966	74.1376	56.6196	43.642	25.4662
739.07	54.2105	41.3006	26.2662	17.3778	6.9628	10.3384	15.4622	19.9798	5.1	10.258	12.5884	18.4948	74.2528	56.6608	43.591	25.52
739.32	54.1954	41.2115	26.2944	17.368	6.8756	10.3964	15.3678	19.9494	4.9752	10.2292	12.6912	18.4532	74.6478	56.8653	43.8174	25.574
739.57	53.923	41.1162	26.2052	17.2408	6.8452	10.3476	15.2288	19.7606	5.0248	10.257	12.595	18.4288	74.6712	56.864	44.0174	25.6792
739.82	53.5886	41.057	26.1466	17.114	6.8424	10.3198	15.1034	19.7436	4.9724	10.2248	12.4934	18.3604	74.5364	56.7633	43.9898	25.5622
740.07	53.3194	40.9739	26.1136	17.0518	6.7628	10.257	15.106	19.726	5.0332	10.2372	12.6244	18.4188	74.4646	56.6407	43.9442	25.457
740.32	52.9766	40.835	26.0652	16.9344	6.8102	10.2594	15.0234	19.7244	5.033	10.4008	12.732	18.41	74.2594	56.4835	44.0014	25.46
740.58	52.6596	40.551	26.0818	17.0288	6.8962	10.1864	14.9958	19.592	5.1312	10.4724	12.6922	18.498	74.3532	56.598	44.2252	25.564
740.83	52.3267	40.0972	26.0582	17.0634	6.9436	10.1586	14.972	19.5366	5.1708	10.4428	12.753	18.618	74.47	56.6188	44.2602	25.5652
741.08	52.1304	39.9081	26.0238	16.9666	6.8676	10.0714	14.936	19.351	5.239	10.3472	12.6902	18.7294	74.4906	56.745	44.3348	25.67
741.33	52.1966	39.784	25.8462	16.9592	6.905	10.016	14.9134	19.1774	5.2386	10.3692	12.6036	18.745	74.49	57.0536	44.3514	25.692
741.58	52.2295	39.8176	25.8066	16.9508	6.9122	10.091	14.9548	19.2004	5.2612	10.3096	12.5678	18.7586	74.868	57.3125	44.4054	25.5504
741.83	52.0512	39.7607	25.7232	16.8104	6.7732	10.0874	14.949	19.1388	5.2456	10.3186	12.5638	18.8282	74.8414	57.3674	44.3948	25.4258
742.08	52.2185	40.0055	25.6294	16.6592	6.8014	10.127	15.011	19.196	5.1886	10.3654	12.4912	18.9318	74.7754	57.6175	44.3126	25.3166
742.34	52.1177	39.7106	25.5222	16.6388	6.8432	10.1588	15.0284	19.168	5.2204	10.4892	12.6434	19.0694	74.8612	57.6447	44.3698	25.4472
742.59	51.8112	39.6249	25.6232	16.5374	6.7996	10.1294	14.9826	19.0376	5.3254	10.4676	12.6654	19.1172	75.0822	57.4457	44.2702	25.4556
742.84	51.8652	39.5243	25.6778	16.5198	6.7942	10.0292	14.9568	18.9258	5.3568	10.3612	12.6846	19.0876	74.9444	57.3883	44.2926	25.4588
743.09	51.9857	39.6796	25.5726	16.3758	6.9102	9.9624	14.9324	18.8484	5.363	10.3724	12.7578	18.984	74.8858	57.3452	44.327	25.5408
743.34	51.8942	39.6434	25.5416	16.4442	6.8122	9.9018	14.9414	18.7146	5.2566	10.3424	12.8022	18.801	75.0058	57.043	44.455	25.524
743.59	51.8957	39.7734	25.469	16.419	6.791	9.8716	14.943	18.7702	5.1116	10.2876	12.8032	18.554	74.8836	56.873	44.2478	25.325
743.84	51.7951	39.6484	25.2684	16.4922	6.8126	9.8478	14.9232	18.8594	4.9586	10.2728	12.8672	18.4336	74.6	56.6876	44.2432	25.3638
744.1	51.7414	39.5663	25.2036	16.3668	6.8504	9.7972	14.75	18.7576	4.99	10.3112	12.8422	18.4562	74.4986	56.7722	44.2514	25.4268
744.35	51.7015	39.4744	25.109	16.2998	6.8296	9.7606	14.6972	18.7578	5.0814	10.2936	12.7814	18.5082	74.1954	56.5083	44.0238	25.208
744.6	51.451	39.1612	25.0198	16.2528	6.8492	9.7038	14.5892	18.7598	5.2508	10.3192	12.7644	18.5958	74.1256	56.5581	43.983	25.126
744.85	51.2779	39.0676	24.9444	16.2206	6.7458	9.618	14.5096	18.6858	5.2646	10.3878	12.761	18.756	74.2504	56.5543	44.0874	25.1268
745.1	51.2971	39.2032	24.8604	16.0532	6.6908	9.5646	14.5012	18.7462	5.216	10.3752	12.7008	18.7598	74.3346	56.7764	44.207	25.0352
745.35	51.1015	39.1902	24.7618	16.0314	6.6262	9.5912	14.5982	18.7592	5.0832	10.4428	12.782	18.7534	74.3962	56.9389	44.2496	25.1306
745.6	51.0965	39.3016	24.7944	16.1302	6.4956	9.5706	14.5658	18.681	5.0098	10.3994	12.8714	18.7362	74.5352	57.2294	44.323	25.415
745.86	51.3408	39.3808	24.8048	16.1322	6.4266	9.509	14.4656	18.5754	4.927	10.389	12.8604	18.7772	74.456	57.267	44.3502	25.405
746.11	51.2849	39.4535	24.7616	16.1554	6.4874	9.4674	14.3766	18.422	5.1086	10.426	12.88	18.7652	74.4192	57.4895	44.479	25.4186
746.36	51.161	39.231	24.87	16.0762	6.51	9.4196	14.2544	18.2746	5.1854	10.5292	12.8996	18.7698	74.6644	57.6142	44.6436	25.3814
746.61	51.2453	39.1758	24.7902	16.1126	6.374	9.2838	14.1256	18.0862	5.2154	10.5276	12.8796	18.7668	74.6844	57.5938	44.558	25.2276
746.86	51.2299	39.1374	24.8142	16.1008	6.455	9.3034	14.142	18.095	5.2226	10.5698	12.9316	18.7626	74.6734	57.4222	44.537	25.1422
747.11	51.1164	39.3484	24.7946	16.1188	6.3768	9.303	14.2114	18.071	5.301	10.5818	13.0332	18.7116	74.801	57.5652	44.5668	25.1864
747.36	51.2412	39.1725	24.8738	16.0662	6.3042	9.3226	14.2372	18.0002	5.2972	10.5978	13.0814	18.712	74.8918	57.4941	44.4724	25.2332
747.62	51.3499	39.1874	24.8676	16.1162	6.2616	9.3452	14.2274	17.8778	5.3398	10.5188	13.164	18.823	75.165	57.6495	44.6378	25.4712
747.87	51.0694	39.1154	24.7842	16.0466	6.2882	9.4066	14.2874	17.8756	5.3146	10.5088	13.3042	18.7882	75.242	57.5952	44.672	25.6176
748.12	50.8426	39.0102	24.7176	16.0356	6.2294	9.3962	14.2526	17.8334	5.3272	10.4578	13.2508	18.8372	75.475	57.7525	44.629	25.6062
748.37	50.7202	38.6807	24.6938	15.9252	6.2342	9.3598	14.2194	17.8778	5.2632	10.568	13.217	18.897	75.5224	57.5967	44.5028	25.613
748.62	50.555	38.5355	24.5656	15.7932	6.3174	9.3646	14.2594	17.934	5.2044	10.4526	13.129	18.9332	75.348	57.6265	44.728	25.6526
748.87	50.3407	38.6236	24.3606	15.6062	6.2874	9.3306	14.2838	17.8994	5.258	10.5678	13.1102	19.0654	75.171	57.4708	44.537	25.4032
749.12	50.4694	38.6094	24.3848	15.5638	6.306	9.3154	14.1776	17.8264	5.3892	10.6168	13.0286	19.1996	75.1992	57.3322	44.6076	25.2608
749.37	50.1758	38.2658	24.2834	15.448	6.2508	9.2744	14.133	17.7886	5.3988	10.6284	13.0508	19.1168	75.3982	57.4003	44.5838	25.2254
749.63	49.9639	38.1772	24.1402	15.4862	6.2414	9.1886	14.0538	17.7104	5.3874	10.52	13.0302	19.1058	75.4962	57.5581	44.9114	25.2556
749.88	49.6658	38.2646	24.1528	15.523	6.217	9.1368	14.027	17.62	5.3634	10.5354	13.1084	19.108	75.5326	57.6636	44.8946	25.2906
750.13	49.4208	37.8938	24.1502	15.6122	6.219	9.1324	13.9514	17.651	5.3248	10.5082	13.1402	18.9386	75.505	57.5664	44.9368	25.3956
750.38	48.9701	37.7294	24.0438	15.5324	6.1582	9.0502	13.9766	17.7194	5.2482	10.5902	13.138	18.8994	75.469	57.7971	44.8644	25.361
750.63	48.6929	37.6648	24.0016	15.368	6.2128	9.065	13.92	17.6606	5.2146	10.711	13.1458	18.8518	75.4752	57.8249	44.9952	25.3948
750.88	48.4975	37.5076	23.876	15.037	6.239	9.1254	13.9646	17.7002	5.2474	10.8762	13.2124	18.8652	75.745	57.9394	44.7492	25.4338
751.13	48.7354	37.4433	23.735	14.8874	6.1542	9.0348	13.7794	17.6656	5.2544	11.0274	13.1732	19.0662	75.9094	58.0026	44.629	25.4062
751.38	48.8964	37.4742	23.7018	14.9054	6.0888	8.8638	13.7076	17.4328	5.3684	11.1036	13.0988	19.1188	75.8124	58.0975	44.566	25.5678
751.64	48.9878	37.335	23.6916	15.0156	6.1446	8.785	13.6764	17.3412	5.3592	10.8652	13.1548	19.1322	75.878	57.928	44.6292	25.6464
751.89	49.4002	37.3823	23.6028	15.2816	6.1656	8.7132	13.6812	17.3266	5.376	10.9032	13.1004	19.1716	75.7814	57.8466	44.6246	25.5726
752.14	49.5254	37.5611	23.7952	15.5018	6.141	8.6472	13.6036	17.147	5.4716	10.8038	13.0102	19.2994	75.2056	57.6943	44.6048	25.3052
752.39	49.3476	37.5268	23.7702	15.6444	6.138	8.6482	13.6194	17.0632	5.5736	10.698	13.0018	19.1472	74.9586	57.4683	44.5042	25.2422
752.64	49.3272	37.5285	23.7822	15.6078	6.1152	8.6632	13.5608	17.0514	5.5248	10.5738	12.9474	19.2626	74.8936	57.3816	44.3944	25.1676
752.89	49.4213	37.7829	23.728	15.6668	6.0212	8.646	13.5438	16.9686	5.5546	10.718	12.7478	19.2304	74.9994	57.4297	44.2262	25.196
753.14	49.3939	37.9924	23.7004	15.5776	6.0224	8.6136	13.5798	16.8292	5.6126	10.7512	12.803	19.3106	75.0306	57.4746	44.308	25.2444
753.39	49.3075	38.0054	23.5338	15.5078	5.9774	8.5518	13.5646	16.7702	5.5994	10.76	12.846	19.2826	75.1198	57.4953	44.3492	25.3892
753.64	49.2149	38.0138	23.4862	15.421	6.013	8.6338	13.6286	16.699	5.6356	10.9378	12.8542	19.4702	75.1676	57.5781	44.254	25.3802
753.9	49.2221	38.0262	23.4926	15.353	5.9612	8.6986	13.6562	16.7704	5.7348	11.1276	12.9854	19.43	75.2932	57.6349	44.2816	25.368
754.15	49.1263	37.8741	23.5352	15.2092	6.077	8.7522	13.7332	16.8678	5.7392	11.2536	13.0922	19.43	75.1414	57.6453	44.3586	25.3562
754.4	49.0078	37.4874	23.5342	15.1284	6.0258	8.7476	13.6336	16.9844	5.7274	11.1374	13.1112	19.4998	74.9024	57.4468	44.1146	25.2562
754.65	49.0757	37.2441	23.3746	15.0626	6.0316	8.7296	13.5548	17.0462	5.7298	11.2	13.1898	19.5468	74.9982	57.5201	44.1984	25.3378
754.9	48.937	37.0257	23.3	15.0904	6.0316	8.5964	13.44	17.0584	5.7648	11.1782	13.244	19.5278	75.1714	57.6391	44.552	25.4712
755.15	48.943	36.8368	23.2476	15.1506	6.1194	8.5612	13.39	17.005	5.6514	11.0728	13.2342	19.459	75.3112	57.7031	44.5804	25.591
755.4	48.8446	36.7794	23.1546	15.1348	6.0436	8.524	13.2366	16.8958	5.698	11.0952	13.262	19.5692	75.3368	57.667	44.4158	25.5336
755.65	48.5851	36.9479	23.0862	15.0268	5.9656	8.4374	13.153	16.7716	5.7338	11.192	13.187	19.701	75.5918	57.8201	44.4974	25.693
755.9	48.4937	37.2405	23.194	15.0438	5.9502	8.4294	13.0694	16.6732	5.714	11.2302	13.0456	19.68	75.7316	57.8647	44.4332	25.7666
756.16	48.4865	37.4073	23.2194	14.9106	5.8716	8.3714	13.099	16.6314	5.7046	11.1726	12.99	19.6136	75.794	57.8511	44.291	25.8464
756.41	48.1531	37.4073	23.176	14.8508	5.8058	8.3278	13.1374	16.6608	5.73	11.1368	13.0086	19.7674	75.6584	57.8973	44.2114	25.5836
756.66	47.9254	37.1704	23.1302	14.6928	5.725	8.2324	12.9948	16.534	5.768	11.0734	13.008	19.761	75.7814	57.8559	44.4292	25.5388
756.91	47.8882	36.9786	23.1598	14.6924	5.697	8.3104	13.0244	16.487	5.7172	10.9796	13.0528	19.4974	75.6794	57.9694	44.5132	25.4816
757.16	47.707	36.4382	22.981	14.599	5.7104	8.3168	13.0464	16.4788	5.6694	10.9364	13.1578	19.4938	75.3922	57.9243	44.288	25.452
757.41	47.7106	36.3575	22.906	14.578	5.7742	8.3272	13.0676	16.448	5.54	10.8852	13.3234	19.5186	75.306	57.9748	44.299	25.1978
757.66	47.7804	36.2586	22.8724	14.5624	5.8464	8.3078	13.1366	16.398	5.5746	10.9696	13.393	19.539	75.3068	57.8314	44.3362	25.2394
757.91	47.959	36.3306	22.7102	14.5652	5.9156	8.2996	13.2866	16.4084	5.51	10.9088	13.432	19.5612	75.268	57.8752	44.3308	25.3952
758.16	48.0698	36.3078	22.7256	14.5674	5.945	8.1776	13.2394	16.3272	5.604	11.0016	13.4912	19.8172	75.2712	57.6769	44.1806	25.4108
758.41	47.8805	36.3887	22.9102	14.6226	5.8506	8.0734	13.2376	16.1432	5.748	11.0304	13.435	19.9212	75.3662	57.5723	44.294	25.3344
758.66	47.9266	36.2409	22.905	14.6148	5.8594	8.1382	13.272	16.0864	5.82	11.1586	13.3354	19.9246	75.526	57.5167	44.2648	25.4276
758.92	47.7492	36.2956	22.702	14.4672	5.7626	8.0352	13.1404	15.9054	5.86	11.1816	13.2292	19.8808	75.3684	57.4914	44.132	25.4268
759.17	47.5447	36.2927	22.7728	14.3844	5.723	8.086	13.0594	15.9048	5.872	11.1814	13.2282	19.8736	75.3422	57.5356	43.993	25.294
759.42	47.4403	36.2841	22.6144	14.248	5.7352	8.1046	13.052	16.0114	5.889	11.2596	13.2706	19.9444	75.15	57.5807	44.005	25.3148
759.67	47.6501	36.3035	22.4316	14.0992	5.828	8.1128	12.964	15.988	5.8224	11.2442	13.3368	19.8554	75.2982	57.6063	44.1882	25.4846
759.92	47.4564	36.261	22.4688	14.1264	5.7352	8.0586	12.9588	15.954	5.846	11.2938	13.3474	19.8624	75.314	57.6348	44.2122	25.5908
760.17	47.4415	36.1334	22.5044	14.1164	5.7808	8.1444	12.9166	16.0614	5.7304	11.1668	13.4302	19.8748	75.5228	57.6453	44.4576	25.655
760.42	47.6712	35.9901	22.551	14.186	5.7766	8.0814	12.8614	16.092	5.7568	11.2542	13.485	19.9112	75.4392	57.5595	44.6466	25.7976
760.67	47.6635	36.0376	22.5434	14.1518	5.6944	8.0198	12.8556	15.997	5.7138	11.216	13.4796	19.7884	75.644	57.6418	44.7812	25.7996
760.92	47.5966	36.1019	22.504	14.1604	5.6284	8.0278	12.8452	16.1124	5.6952	11.2436	13.5128	19.8318	75.5452	57.7439	44.7648	25.8002
761.17	47.4852	35.8696	22.2972	14.0782	5.6082	7.9742	12.6462	16.106	5.766	11.2076	13.526	19.8484	75.4414	57.7939	44.7376	25.6866
761.42	47.6232	35.9438	22.2826	14.065	5.5886	7.919	12.6238	15.9952	5.8456	11.3504	13.4972	19.7486	75.4072	57.8298	44.7218	25.5744
761.68	47.4427	36.1209	22.0912	14.0534	5.5218	7.8534	12.503	15.9502	5.8236	11.3088	13.3378	19.7928	75.517	57.9256	44.6348	25.4876
761.93	47.5901	36.0837	21.925	14.041	5.4224	7.815	12.314	15.8556	5.8104	11.2632	13.195	19.7972	75.5094	57.8707	44.563	25.3752
762.18	47.3642	35.8617	21.7746	14.0304	5.3696	7.7956	12.288	15.859	5.8734	11.3272	13.2308	19.8296	75.4442	57.8192	44.372	25.157
762.43	47.3129	35.8746	21.8056	14.0192	5.293	7.7824	12.371	15.8396	5.815	11.3662	13.2388	19.8042	75.0616	57.4608	44.0546	25.0072
762.68	47.1833	35.6332	21.7074	14.0372	5.2368	7.7684	12.4494	15.9626	5.8252	11.3664	13.257	20.0174	74.8988	57.4756	44.0352	25.0862
762.93	46.961	35.4827	21.7312	14.0444	5.2444	7.766	12.5648	15.8798	5.9468	11.4118	13.4282	20.0244	74.8004	57.3207	43.9052	25.0646
763.18	46.637	35.3848	21.9494	14.1022	5.3318	7.7554	12.7144	15.8308	5.9628	11.484	13.5638	20.1946	74.5786	57.253	43.8748	25.114
763.43	46.6613	35.2226	22.1064	14.1016	5.2828	7.6556	12.7174	15.6816	5.9036	11.424	13.4986	20.2698	74.6468	57.1724	43.9522	25.2662
763.68	46.5312	35.1522	22.1194	14.0756	5.3494	7.5742	12.637	15.7144	5.9268	11.3044	13.5354	20.2206	74.8872	57.1315	44.1368	25.3916
763.93	46.2437	34.985	22.0514	14.1196	5.2284	7.4826	12.5418	15.513	5.9868	11.3452	13.5698	20.1844	74.8254	57.0438	44.0472	25.3516
764.18	45.8494	34.5623	22.0196	13.9876	5.1144	7.4224	12.4962	15.4454	6.008	11.5132	13.5304	20.1752	74.8612	57.0155	44.037	25.3602
764.43	45.7831	34.3799	21.8244	13.9852	5.0274	7.3714	12.4148	15.4556	5.985	11.4206	13.5266	19.9404	74.8676	57.0954	44.0662	25.359
764.68	45.6425	34.5244	21.7678	13.9836	5.0488	7.3264	12.4576	15.5056	6.0564	11.41	13.6406	19.7976	74.9216	56.9549	44.1044	25.4312
764.94	45.5995	34.469	21.6718	13.9046	4.8618	7.2464	12.4014	15.3568	6.1162	11.598	13.5576	19.9096	75.0428	57.1039	44.2184	25.3906
765.19	45.7111	34.6053	21.837	13.7056	4.9156	7.1878	12.3396	15.3302	6.0808	11.609	13.4598	19.8396	75.3346	57.2162	44.3248	25.593
765.44	46.0798	34.9336	21.7716	13.6008	5.0252	7.2464	12.3184	15.3284	6.0024	11.5208	13.635	20.0562	75.1238	57.2639	44.4822	25.63
765.69	45.8986	34.8868	21.7246	13.5152	5.1422	7.2856	12.2988	15.3076	6.1332	11.619	13.8212	20.1778	75.2004	57.0683	44.3644	25.6868
765.94	45.804	34.845	21.6258	13.3914	5.2154	7.4364	12.2196	15.319	6.0882	11.6734	13.9118	20.3068	75.3688	57.1725	44.3152	25.4974
766.19	45.6566	34.7867	21.6264	13.3424	5.406	7.5238	12.2808	15.2506	5.9508	11.5956	14.129	20.3036	75.1874	57.2843	44.1564	25.7088
766.44	45.4476	34.5491	21.3504	13.3758	5.3278	7.5934	12.2432	15.2236	5.9088	11.558	14.2238	20.4414	74.9636	57.1666	43.8896	25.5304
766.69	45.4022	34.2431	21.3452	13.4924	5.2614	7.5794	12.2144	15.208	6.008	11.496	14.0908	20.3748	75.042	57.221	43.7612	25.4168
766.94	45.3084	34.0679	21.3142	13.4246	5.236	7.5158	12.1882	15.118	5.9884	11.4994	13.9312	20.4574	75.0548	57.3493	43.9536	25.3554
767.19	45.4915	34.1428	21.359	13.5194	5.085	7.3448	12.2556	14.9392	5.9712	11.5328	13.792	20.4098	74.5256	57.2405	43.9224	25.3114
767.44	45.5825	34.2767	21.4112	13.512	4.951	7.2754	12.1732	14.9806	6.0628	11.555	13.6884	20.4604	74.6602	57.2757	44.1012	25.2932
767.69	45.8863	34.5172	21.5856	13.5252	5.0412	7.2596	12.1852	14.9446	6.1504	11.6534	13.6794	20.4824	74.7736	57.315	44.2234	25.2982
767.94	45.7145	34.5018	21.444	13.4256	5.101	7.2564	12.2758	14.9632	6.0698	11.7544	13.7216	20.4848	74.8086	57.2011	44.3906	25.4728
768.19	45.984	34.6394	21.4928	13.472	5.035	7.3204	12.3326	15.0068	6.023	11.7214	13.813	20.4958	74.9136	57.1623	44.2812	25.4882
768.45	45.7615	34.2801	21.3002	13.3708	5.0714	7.3882	12.24	15.0598	6.131	11.681	13.8126	20.5876	75.0434	57.2001	44.3506	25.5392
768.7	45.7397	33.9726	21.1562	13.4824	5.1414	7.3958	12.2734	15.1648	6.1794	11.7114	13.8984	20.6726	74.9928	57.1121	44.2372	25.5058
768.95	45.2611	33.7566	21.062	13.4352	5.0796	7.3084	12.2122	15.1258	6.1634	11.6068	13.9638	20.6974	74.8562	57.175	44.2986	25.582
769.2	45.2549	33.8198	21.1294	13.3132	4.9562	7.2362	12.1486	14.9448	6.2094	11.6498	13.9502	20.7204	74.5692	57.222	44.1108	25.4266
769.45	44.9525	33.7866	21.0206	13.1202	4.9886	7.1718	12.1362	14.8736	6.3374	11.8696	13.8916	20.8472	74.5004	57.2008	44.0678	25.321
769.7	44.8975	33.9206	21.2106	13.0228	5.004	7.1252	12.1786	14.873	6.3272	12.0656	14.0212	20.838	74.8164	57.2372	44.0192	25.2896
769.95	44.7742	34.0874	21.2092	12.9608	4.9726	7.1538	12.2476	14.7166	6.3904	12.1504	14.0636	20.8806	74.635	57.1129	44.0048	25.1802
770.2	44.7566	34.1474	21.2174	12.904	4.894	7.2062	12.2842	14.7742	6.3588	12.2336	13.912	20.9194	74.2834	56.9642	43.8592	25.1098
770.45	44.7893	34.0341	21.2528	13.0632	4.9666	7.1576	12.2452	14.8524	6.3894	12.2524	13.9816	20.9136	74.4228	56.8505	43.8686	25.275
770.7	44.9292	33.8603	21.2836	13.1716	4.9746	7.12	12.053	14.8144	6.2312	12.084	13.9362	20.8546	74.1456	56.796	43.7918	25.3564
770.95	44.7163	33.5483	21.0524	13.1898	4.926	7.0466	11.9072	14.6382	6.2446	12.0434	13.8792	20.9926	73.8286	56.8298	43.7964	25.4678
771.2	44.6822	33.4497	20.986	13.1326	4.9166	6.9868	11.7216	14.6418	6.193	11.9942	13.7312	20.989	73.7704	56.8887	43.9176	25.486
771.45	44.6052	33.5267	20.9666	13.1146	4.9982	6.9378	11.656	14.5574	6.2356	11.938	13.9064	21.0726	74.0688	56.8487	44.0936	25.36
771.7	44.5147	33.5505	20.8086	13.0538	4.8842	6.912	11.5866	14.539	6.0712	11.9078	13.8626	21.101	73.9238	56.8098	44.3474	25.2406
771.95	44.1629	33.4086	20.7684	13.0368	4.8422	6.881	11.6536	14.5588	6.1028	12.006	13.9554	21.0916	74.336	56.8388	44.5848	25.2908
772.2	43.9944	33.4682	20.703	12.8956	4.8444	6.8976	11.6698	14.6908	6.205	11.9688	13.944	21.2094	74.4438	56.8632	44.5846	25.1578
772.45	43.9133	33.3885	20.698	12.8032	4.8452	6.8798	11.7672	14.668	6.2042	12.002	14.0692	21.1866	74.5086	56.7241	44.4002	25.0176
772.7	43.9702	33.0369	20.6722	12.8012	4.8774	6.8556	11.7918	14.6666	6.1932	12.1564	13.9622	21.1396	74.364	56.756	44.3798	25.1344
772.95	43.6342	32.9754	20.6956	12.8242	4.878	6.7856	11.717	14.625	6.2886	12.2272	13.9876	21.1882	74.3504	56.7709	44.1306	25.1938
773.21	43.6697	33.112	20.6238	12.9196	4.8866	6.8318	11.7328	14.629	6.324	12.32	14.0378	21.4086	74.2506	56.8725	44.0702	25.2528
773.46	43.7083	33.1379	20.5976	12.9222	4.8316	6.7484	11.7346	14.5294	6.272	12.2746	14.1188	21.209	74.1098	56.8838	44.0584	25.4028
773.71	43.6894	32.9752	20.4674	12.9016	4.769	6.6928	11.6636	14.5286	6.3662	12.3064	14.1504	21.3712	73.9814	57.0423	43.9874	25.4446
773.96	43.5403	32.8619	20.1966	12.7636	4.6874	6.6646	11.602	14.5014	6.4778	12.2096	14.1068	21.3818	73.8772	57.0069	43.809	25.3968
774.21	43.7558	32.8833	20.2342	12.6308	4.7018	6.7558	11.598	14.4112	6.4812	12.1138	14.1284	21.3842	73.9066	57.1238	43.8966	25.3538
774.46	43.723	32.7594	20.2006	12.472	4.5718	6.701	11.5864	14.3006	6.6208	12.0986	14.1726	21.3646	73.6336	56.8376	43.8156	25.2094
774.71	43.7707	32.6786	20.2244	12.4882	4.5232	6.7358	11.576	14.3054	6.666	12.1354	14.082	21.4058	73.5826	56.8163	43.8832	25.0424
774.96	43.644	32.7856	20.3228	12.6148	4.5082	6.7068	11.5558	14.1804	6.5634	12.0842	13.9098	21.1796	73.7388	56.7731	44.057	25.1552
775.21	43.5578	33.01	20.3438	12.6386	4.4896	6.653	11.5654	14.1542	6.4452	12.089	14.0252	21.1352	73.9344	56.6167	44.0158	25.1624
775.46	43.2967	33.123	20.1672	12.572	4.5148	6.5948	11.6296	14.2146	6.5282	12.1824	13.9766	21.1282	73.6052	56.3138	43.911	24.8714
775.71	43.2926	33.1686	20.164	12.508	4.5784	6.5748	11.6056	14.3038	6.496	12.1456	13.8792	21.0768	73.797	56.438	44.0008	24.8926
775.96	43.2821	33.3246	20.0652	12.592	4.6402	6.588	11.5946	14.268	6.4724	12.1512	13.9388	21.1334	73.749	56.3269	43.9298	25.047
776.21	43.5024	33.3278	19.9612	12.5078	4.6054	6.595	11.6226	14.231	6.439	12.2414	14.1146	21.2054	73.6038	56.3233	43.9526	25.1296
776.46	43.5461	33.2867	20.1018	12.5614	4.627	6.6354	11.6106	14.1272	6.4614	12.2552	14.1206	21.2234	73.4294	56.3154	44.0118	25.121
776.71	43.5792	32.9956	20.1556	12.64	4.583	6.6182	11.6754	14.0748	6.3886	12.17	14.2014	21.2356	73.6852	56.5049	43.946	25.4964
776.96	43.5245	32.9781	19.9542	12.6716	4.4198	6.491	11.5632	13.9046	6.276	12.163	14.1586	21.4282	73.6706	56.7137	43.8198	25.561
777.21	43.4558	32.8907	19.9516	12.6652	4.4384	6.4214	11.6044	13.9264	6.2278	12.1898	14.0856	21.4924	73.5886	56.7162	43.6106	25.296
777.46	42.7169	32.5468	19.8518	12.477	4.4534	6.4812	11.5722	14.0418	6.2458	12.133	14.0068	21.659	73.4362	56.5542	43.3836	24.9956
777.71	42.6348	32.458	19.7226	12.3884	4.3136	6.404	11.5228	14.055	6.3208	12.3118	13.9702	21.8322	73.4136	56.7222	43.6496	24.913
777.96	42.5532	32.1993	19.592	12.2434	4.283	6.339	11.4324	14.0716	6.419	12.5076	14.0248	21.8574	73.525	56.7422	43.8126	24.728
778.21	42.3398	32.073	19.6936	12.2348	4.3386	6.4016	11.5062	14.1414	6.3744	12.3692	14.1568	21.5868	73.4414	56.3682	43.8264	24.7026
778.46	42.2472	31.8496	19.663	12.073	4.337	6.4614	11.4926	14.19	6.5016	12.3808	14.3	21.5744	73.6668	56.362	43.9776	24.8846
778.71	42.589	31.8378	19.7376	12.0738	4.458	6.4066	11.4434	13.9896	6.5426	12.3614	14.3838	21.5018	73.6304	56.3518	44.056	24.966
778.96	42.3468	31.5878	19.7182	11.9488	4.6016	6.4936	11.5602	13.9148	6.5014	12.1876	14.5306	21.5604	73.4514	56.2855	43.7418	24.9536
779.21	42.2086	31.7349	19.635	11.8634	4.5846	6.619	11.5364	13.8814	6.5346	12.1252	14.5502	21.5996	73.4656	56.1128	43.5726	25.0408
779.46	42.3288	31.8496	19.5972	11.7866	4.6598	6.6566	11.6554	13.8938	6.6634	12.1888	14.6028	21.6548	73.522	56.1809	43.4578	24.966
779.71	42.2537	31.889	19.6092	11.797	4.6708	6.6456	11.6706	13.745	6.5368	12.2932	14.5908	21.705	73.501	56.1507	43.44	24.8196
779.96	42.2294	32.2605	19.501	11.8058	4.472	6.5798	11.6558	13.7976	6.5486	12.3216	14.534	21.817	73.4648	56.121	43.36	24.864
780.21	42.2998	32.1489	19.3242	11.8812	4.4938	6.4826	11.6066	13.9468	6.488	12.2996	14.564	21.5482	73.7138	56.1839	43.2534	24.8136
780.46	42.444	32.0682	19.3204	11.9204	4.5966	6.4396	11.6546	13.9976	6.4064	12.182	14.621	21.548	73.5266	56.3217	43.2294	24.6456
780.72	42.3118	31.9562	19.333	11.851	4.635	6.4356	11.5768	13.986	6.3948	12.1554	14.5942	21.6062	73.163	56.2242	43.2568	24.5396
780.97	42.2587	31.8287	19.3596	11.8484	4.6596	6.3992	11.5142	13.9988	6.4674	12.0276	14.5298	21.5518	72.9708	56.2022	43.1704	24.5094
781.22	42.0766	31.5714	19.2516	11.853	4.7388	6.466	11.4724	14.0426	6.5374	12.1018	14.586	21.6202	72.9014	56.1326	43.139	24.4314
781.47	42.019	31.6874	19.3504	11.877	4.6194	6.4356	11.468	13.9816	6.5966	12.2044	14.5688	21.7182	72.6026	55.9543	43.1504	24.505
781.72	41.6494	31.6509	19.4176	11.9318	4.564	6.39	11.377	13.8428	6.673	12.3594	14.4834	21.8126	72.6782	55.9248	43.25	24.6538
781.97	41.3882	31.5299	19.3202	11.9234	4.455	6.3266	11.2878	13.716	6.6946	12.5492	14.4788	21.814	72.9906	56.1577	43.1968	24.8352
782.22	41.1518	31.5832	19.0916	11.8908	4.2448	6.1528	11.1606	13.6548	6.6784	12.6436	14.5116	21.8244	72.981	56.0676	43.295	25.0192
782.47	41.2651	31.4858	18.9996	11.8476	4.2328	6.055	11.2396	13.6584	6.5976	12.6838	14.5836	21.739	73.1322	56.1332	43.3986	25.1052
782.72	41.2171	31.5261	19.0244	11.6798	4.2768	6.1782	11.1532	13.7026	6.6104	12.7378	14.5876	21.8304	73.2742	56.1916	43.4928	25.0886
782.97	41.4132	31.4495	18.895	11.6146	4.2192	6.1466	11.2076	13.7342	6.6576	12.6818	14.5442	21.7484	73.3134	56.1468	43.418	25.1042
783.22	41.6762	31.5153	18.8846	11.6564	4.2862	6.1278	11.29	13.7676	6.76	12.6486	14.5984	21.614	73.1238	55.9957	43.4548	25.0446
783.47	41.6822	31.3727	19.016	11.6536	4.3396	6.3036	11.4294	13.86	6.712	12.6652	14.8076	21.592	73.1304	56.0638	43.3468	24.921
783.72	41.6923	31.4932	19.0974	11.805	4.2348	6.2616	11.2904	13.8504	6.6632	12.627	14.7202	21.6144	73.3092	56.2786	43.268	24.9208
783.97	41.7576	31.2923	18.903	11.94	4.2282	6.191	11.2998	13.8122	6.7302	12.537	14.7358	21.668	73.547	56.3585	43.3746	24.9322
784.22	41.6578	31.3934	18.9814	11.9538	4.3532	6.2184	11.2326	13.8018	6.7144	12.5792	14.778	21.7916	73.6456	56.5614	43.6688	25.0634
784.47	41.4204	31.2326	18.8844	11.8734	4.3888	6.2698	11.2258	13.8218	6.7072	12.6752	14.8334	22.0342	73.6662	56.4662	43.6568	24.996
784.72	41.3261	31.2654	18.8136	11.7688	4.5226	6.2484	11.281	13.777	6.8124	12.5274	14.7472	22.2722	73.6538	56.2516	43.5792	25.086
784.97	41.0402	30.8574	18.629	11.5044	4.5958	6.3194	11.4242	13.759	7.0008	12.524	14.7848	22.386	73.3342	55.8876	43.7356	24.9284
785.22	40.8163	30.9618	18.6158	11.3788	4.554	6.2562	11.3784	13.7002	7.0592	12.821	14.7616	22.3384	72.9286	55.6309	43.4578	24.9612
785.47	40.662	30.9256	18.4552	11.2988	4.4882	6.2094	11.427	13.6418	6.9686	12.9126	14.853	22.2152	72.781	55.378	43.045	24.6952
785.72	40.6798	31.0557	18.331	11.2002	4.4502	6.1424	11.3962	13.5052	6.9354	12.7696	14.8268	22.2834	72.4918	55.336	42.8634	24.6616
785.97	40.8821	31.0394	18.3732	11.2254	4.317	6.0432	11.2688	13.4358	6.7678	12.7586	14.8314	22.2214	72.36	55.5351	42.824	24.6638
786.22	40.897	31.2254	18.5172	11.2418	4.2948	6.0316	11.1592	13.3698	6.7638	12.8608	14.9068	22.2092	72.268	55.6439	42.5894	24.596
786.47	41.0563	31.1922	18.4592	11.3082	4.3392	6.045	11.2706	13.3036	6.75	12.8478	14.8502	22.3914	72.4626	55.6559	42.6724	24.4698
786.72	41.197	31.0804	18.4462	11.2138	4.2568	6.0002	11.2238	13.1982	6.7678	12.8398	14.6796	22.5016	71.9416	55.419	42.5122	24.3432
786.97	41.2111	31.0473	18.5202	11.1194	4.2578	6.042	11.286	13.2736	6.7498	12.9064	14.6356	22.3882	71.978	55.4083	42.294	24.2928
787.22	40.6668	31.1229	18.3896	11.0708	4.2836	6.0604	11.2876	13.3	7.04	13.1246	14.5612	22.3232	71.9058	55.2435	42.1844	24.1996
787.47	40.7167	31.3	18.5644	11.182	4.2776	6.0198	11.235	13.3242	7.0282	13.2218	14.4542	22.3502	72.017	55.2334	42.2304	24.2828
787.72	40.62	31.3924	18.568	11.0496	4.2816	6.03	11.1958	13.2812	6.9466	13.0344	14.589	22.4416	71.9792	55.3758	42.3458	24.4642
787.97	40.8588	31.3194	18.543	11.171	4.2086	5.9966	11.1378	13.4176	7.0264	13.023	14.7166	22.5958	72.379	55.5963	42.6088	24.5582
788.22	40.6682	30.9086	18.3618	11.3536	4.1108	5.9796	11.0116	13.3854	7.0724	13.1476	14.718	22.7248	72.3708	55.561	42.883	24.6582
788.47	40.8077	30.6035	18.2628	11.3136	4.1716	6.0924	10.9832	13.3466	7.0052	13.1006	14.7848	22.8894	72.1484	55.3185	42.8814	24.5
788.72	40.711	30.5836	18.0718	11.3168	4.1982	6.0932	11.0364	13.1852	6.952	12.9222	14.7454	22.8236	72.2504	55.2407	42.7816	24.5178
788.97	40.4705	30.4454	18.1558	11.4024	4.1348	6.0282	10.8968	13.3084	7.0386	12.9502	14.6432	22.5832	72.1502	55.1463	42.6918	24.344
789.22	39.8995	30.5658	18.0758	11.3262	4.274	6.0242	10.9246	13.2102	7.141	13.1474	14.5382	22.6236	71.8546	54.9489	42.5028	24.2252
789.47	39.9206	30.9561	18.0988	11.2558	4.2978	5.9364	10.9868	13.1416	7.145	13.119	14.5754	22.653	71.8148	54.9595	42.4276	24.095
789.72	40.0231	31.0847	18.0808	11.349	4.2732	5.834	11.0738	13.1798	7.0722	13.198	14.5992	22.6712	71.9834	55.2329	42.4552	24.0716
789.97	39.8503	30.5747	17.862	11.1574	4.2968	5.8652	11.0564	13.2414	7.0746	13.3948	14.7242	22.802	71.8112	55.2904	42.3204	24.0196
790.22	39.7925	30.4775	17.589	11.1578	4.3276	5.9796	11.2018	13.2154	7.1164	13.4958	14.7666	23.0562	71.6162	55.08	42.1468	24.0378
790.47	39.6924	30.3105	17.5118	11.1768	4.312	6.1018	11.236	13.3864	7.0154	13.2614	14.905	22.9098	71.9028	55.2245	42.3776	24.1652
790.72	39.4613	30.0899	17.6672	11.1952	4.2982	6.187	11.1686	13.5022	7.0562	13.1172	14.904	22.8598	71.7364	55.0799	42.4422	24.1366
790.97	39.6305	29.9008	17.703	11.2378	4.2026	6.1686	11.1382	13.4328	7.2852	13.1324	14.908	22.8934	71.6776	54.8361	42.4684	24.1532
791.22	39.6919	29.973	17.8134	11.2906	4.1486	6.2094	11.307	13.459	7.3246	13.0726	14.8718	23.028	71.6316	54.7537	42.4218	24.0764
791.47	39.7699	29.944	18.026	11.2754	4.0272	6.0648	11.2732	13.372	7.373	13.0238	14.7922	23.0166	71.837	54.8857	42.5998	24.012
791.72	39.8458	30.04	18.1624	11.2966	4.047	5.9772	11.2416	13.173	7.5766	13.3056	14.6876	23.161	71.712	54.7947	42.5138	24.0566
791.97	39.7344	29.8506	17.8286	11.2778	4.0628	5.9058	11.294	13.0552	7.466	13.498	14.4624	23.138	72.0412	54.8176	42.4686	23.9776
792.22	39.3922	29.9166	17.726	11.0816	4.0942	5.9742	11.2764	12.9332	7.1502	13.5208	14.4946	23.135	72.0624	54.9763	42.4594	24.1454
792.47	39.1471	29.9138	17.522	11.0852	4.1718	5.8788	11.1246	12.8608	7.0806	13.5522	14.4006	23.0144	72.2822	54.7547	42.618	24.2122
792.72	39.0144	29.8115	17.3986	11.0854	4.2608	5.929	11.1794	12.8842	6.9284	13.5342	14.4224	22.9086	72.0414	54.6306	42.3712	24.4006
792.97	39.0324	29.3524	17.2104	11.114	4.2178	5.947	11.225	12.9768	6.815	13.4068	14.4894	22.9784	71.7458	54.4136	42.1412	24.1508
793.21	39.3643	29.3747	17.298	11.155	4.1814	5.8938	11.2162	13.0202	6.852	13.4158	14.6752	23.063	71.5864	54.2384	42.0248	24.3226
793.46	39.3766	29.1378	17.2354	11.3134	4.2572	5.8108	11.2802	13.1436	6.9756	13.465	14.5746	22.934	71.4882	53.9708	41.889	24.138
793.71	39.5278	29.0248	17.416	11.3192	4.1782	5.7738	11.3186	13.25	7.1056	13.462	14.847	23.026	71.1436	54.236	41.8212	24.229
793.96	39.4862	29.0961	17.3252	11.1812	4.1778	5.6618	11.1054	13.1978	7.146	13.6072	14.8682	23.1904	70.9646	54.1995	41.7318	24.0574
794.21	39.4944	29.1328	17.4414	10.9532	4.0536	5.5618	10.931	13.049	7.0382	13.6548	14.8256	23.0552	70.968	54.2721	41.5638	24.2428
794.46	39.318	29.2026	17.5298	10.838	4.0634	5.6154	10.8374	13.037	7.0794	13.7004	14.91	23.0668	70.8088	54.3855	41.4328	24.117
794.71	39.1399	29.1618	17.5394	10.5448	4.0286	5.601	10.836	13.0646	7.2126	13.845	15.0784	23.2514	70.7248	54.3944	41.482	23.9196
794.96	39.0166	29.309	17.5014	10.4926	4.061	5.6188	10.6944	12.9932	7.2418	13.828	14.9352	23.2172	70.7998	54.3076	41.4784	23.7534
795.21	39.139	29.0258	17.4692	10.3822	4.081	5.6688	10.7844	13.0104	7.3614	13.744	14.9726	23.2968	70.886	54.3454	41.3714	23.7554
795.46	38.8135	29.141	17.3082	10.3812	4.3372	5.6836	10.9118	13.1106	7.448	13.7056	15.1196	23.5922	71.291	54.3619	41.423	23.8222
795.71	38.6035	28.9946	17.2488	10.2946	4.355	5.6372	10.8842	13.0446	7.4386	13.6902	15.1834	23.6626	71.2214	54.1444	41.3652	23.6754
795.96	38.5135	28.9842	17.1846	10.4038	4.3344	5.5816	10.8338	13.0216	7.374	13.6784	15.0326	23.8042	71.147	54.0687	41.2342	23.8518
796.21	38.3237	28.8897	17.1072	10.2582	4.3248	5.625	10.9852	13.0478	7.3976	13.845	15.1236	23.924	70.7296	53.8598	41.1982	23.869
796.46	38.1922	29.0944	17.1164	10.4082	4.2966	5.6446	11.0688	12.9698	7.4858	14.0186	15.0804	23.907	70.4212	53.6268	41.1744	23.6566
796.71	38.3429	29.135	17.0124	10.4762	4.0934	5.6552	11.0376	12.837	7.605	14.0724	15.0304	23.7618	69.9868	53.5291	41.3274	23.583
796.96	38.0902	29.0738	17.071	10.512	4.0346	5.7214	11.0076	12.913	7.6356	14.1282	14.9632	23.859	69.8376	53.5196	41.4832	23.6694
797.21	38.4041	29.3118	17.133	10.517	3.8952	5.71	10.9338	12.8338	7.628	13.8616	15.0026	23.7664	69.798	53.3881	41.5078	23.7552
797.46	38.4965	29.2526	17.0408	10.4912	3.9112	5.743	10.9538	12.9594	7.6112	13.676	15.0254	23.6642	70.0686	53.3857	41.527	23.711
797.71	38.3494	29.2492	17.1312	10.3908	3.9372	5.7514	10.8998	13.0162	7.5098	13.4498	15.0692	23.4426	70.0562	53.2896	41.5492	23.8858
797.96	38.0424	29.2943	17.2182	10.2478	4.0552	5.8616	11.0028	13.0916	7.2304	13.395	15.1344	23.4226	70.0202	53.2093	41.4324	23.883
798.21	38.1646	29.0416	17.0712	10.2528	4.151	5.9424	11.2332	13.1464	7.2796	13.293	15.1102	23.4584	70.1636	53.3171	41.3104	23.8472
798.46	37.5233	28.5738	16.9616	10.1528	4.2604	6.0694	11.2672	13.1064	7.3442	13.3822	15.2098	23.4996	70.262	53.5138	41.2912	23.9522
798.71	37.5218	28.5918	16.9004	10.1724	4.271	6.0026	11.1678	12.9742	7.2498	13.4448	14.9712	23.5696	70.2394	53.4855	40.9912	24.1602
798.96	37.4585	28.403	16.823	10.165	4.2768	6.0172	11.2142	13.0308	7.2608	13.633	14.9606	23.7622	70.2836	53.4476	41.1342	24.0604
799.21	37.4158	28.0086	16.752	10.1164	4.2158	5.9244	11.1612	13.0704	7.4438	13.7238	14.9178	23.8312	70.1762	53.4217	41.0362	24.0574
799.46	37.11	28.054	16.7356	10.0842	4.103	5.7114	11.047	12.872	7.4562	13.9132	14.9136	23.7878	69.8834	53.0863	40.985	24.1238
799.71	37.0774	28.1687	16.7542	10.0798	4.1136	5.7042	11.16	12.9272	7.4848	14.0274	14.9554	23.7308	69.8268	52.9562	40.9082	23.9598
799.96	36.9782	28.1946	16.8472	10.1686	3.907	5.7294	11.0866	12.845	7.461	13.8442	15.0786	23.7724	69.4766	52.7876	40.8448	23.6734
800.21	36.9782	28.3847	16.699	10.1236	3.7348	5.6418	10.9246	12.8034	7.364	13.7638	15.0864	23.756	69.5986	52.9649	40.617	23.6324
800.46	36.8777	28.1714	16.5728	10.19	3.6368	5.6052	10.8636	12.8542	7.3722	13.677	15.0782	23.8054	69.4752	53.0172	40.455	23.5874
800.7	37.1074	28.1464	16.5648	10.1584	3.7692	5.778	10.896	13.0086	7.3922	13.3772	15.2096	23.6516	69.4888	53.1274	40.2552	23.7056
800.95	37.1782	27.9539	16.4106	10.031	3.8038	5.6112	10.6718	12.977	7.388	13.5204	15.1002	23.698	69.2096	52.9083	40.0202	23.6826
801.2	37.1479	27.7458	16.2334	9.9732	4.0696	5.6316	10.8036	13.1492	7.6074	13.7482	15.2324	23.7598	68.9742	52.8615	39.9526	23.6094
801.45	37.0824	27.7132	16.2572	10.0124	4.252	5.7208	10.9786	13.115	7.5966	13.7424	15.5322	23.613	68.7398	52.7074	40.0256	23.6126
801.7	37.4614	28.1615	16.4332	10.035	4.2822	5.7508	11.022	12.9468	7.548	13.802	15.4412	23.7982	68.8014	52.5942	40.2082	23.574
801.95	37.0798	28.2633	16.2934	9.8606	4.0942	5.5522	10.9738	12.7908	7.5368	14.0028	15.2762	24.0194	68.6866	52.618	40.4196	23.4074
802.2	37.2012	28.5208	16.4806	9.951	4.0224	5.595	11.1078	12.9154	7.5978	13.9578	15.316	24.0032	68.8508	52.6829	40.6496	23.3886
802.45	37.0766	28.5674	16.4054	9.785	3.8316	5.4782	10.949	12.7286	7.5728	14.0004	15.2944	23.8362	69.1522	52.7301	40.8694	23.4598
802.7	36.9593	28.3348	16.4548	9.8818	3.8902	5.477	10.9424	12.8532	7.7232	14.0082	15.1918	24.0068	69.0784	52.5014	40.8902	23.3484
802.95	36.7555	28.2345	16.387	9.8422	3.9582	5.448	10.879	12.9936	7.824	14.0406	15.4296	23.8352	68.9368	52.4741	40.7682	23.2656
803.2	36.937	28.2398	16.4422	9.9918	4.0992	5.5348	10.801	13.0636	7.755	14.0126	15.4116	23.7924	68.7252	52.3816	40.7476	23.2056
803.45	36.9374	28.3151	16.3634	10.0258	4.1698	5.5052	10.8036	13.0004	7.55	13.8214	15.3338	23.6884	68.7214	52.4358	40.6522	23.2632
803.7	36.9019	28.349	16.4306	10.0898	4.2238	5.6048	11.0082	13.1602	7.4608	13.7782	15.3704	23.8708	68.7334	52.4594	40.5982	23.3958
803.95	36.9626	28.3127	16.3618	9.9044	3.9832	5.5234	10.9454	13.0748	7.4246	13.9324	15.375	24.0236	68.8176	52.5885	40.345	23.4354
804.2	37.0399	28.2976	16.3434	9.8128	3.8802	5.4628	11.0506	13.0684	7.4098	13.9544	15.3068	24.0504	68.9862	52.368	40.3472	23.3216
804.45	37.3229	28.3427	16.4776	9.8898	3.8748	5.3976	11.162	13.056	7.4366	14.0052	15.4474	24.169	69.3774	52.4838	40.4702	23.3484
804.7	37.0978	27.8838	16.554	9.7664	3.8392	5.5304	11.2582	12.9542	7.7136	14.166	15.5302	24.4276	69.2162	52.4837	40.4906	23.243
804.95	36.9036	27.4353	16.5936	9.7654	3.8726	5.4062	11.283	12.8566	7.7016	14.3538	15.4832	24.4234	69.1458	52.6066	40.525	23.0794
805.19	36.5959	27.3542	16.5072	9.7554	3.9868	5.4704	11.2916	12.8294	7.7754	14.3578	15.4636	24.4176	68.9376	52.5328	40.4964	23.2022
805.44	36.1783	27.1197	16.3418	9.7834	3.913	5.514	11.1394	12.8494	7.832	14.209	15.3724	24.3644	68.484	52.6128	40.2418	23.2324
805.69	35.8572	26.8691	16.0638	9.6028	3.8818	5.659	11.1922	12.9124	7.9714	14.114	15.31	24.4234	68.1132	52.4503	39.8042	23.0932
805.94	36.0473	27.0954	15.9412	9.7488	3.851	5.6764	11.1504	12.9216	7.7802	14.1186	15.2714	24.5124	67.75	52.2039	39.8104	22.9806
806.19	36.162	27.6842	15.8212	9.8168	3.9024	5.7966	11.2794	13.0022	7.936	14.069	15.379	24.6048	67.4884	52.0473	39.8448	22.8516
806.44	36.2525	27.5716	15.729	9.8244	3.9116	5.7296	11.2774	13.0642	7.8846	14.1248	15.3142	24.5152	67.5152	51.8131	40.0242	22.6158
806.69	36.4267	27.953	15.8984	9.8604	4.0028	5.6708	11.3902	13.072	7.6824	14.1294	15.3156	24.4904	67.7596	51.7953	40.2302	22.7604
806.94	36.4817	27.9897	15.9886	9.928	3.9846	5.5666	11.3286	13.097	7.6196	14.3614	15.4166	24.4074	67.797	51.7696	40.487	23.0174
807.19	36.3506	28.1728	16.0226	9.797	3.992	5.468	11.243	13.2096	7.8134	14.496	15.5112	24.2342	67.8202	51.8507	40.2344	22.8226
807.44	36.2414	27.7012	16.1228	9.7026	3.8966	5.4468	11.1756	13.1836	7.77	14.4878	15.4706	24.1844	67.979	51.701	40.002	22.8914
807.69	36.095	27.5798	16.1836	9.7872	3.8394	5.4658	11.1118	13.0626	7.812	14.3454	15.559	24.4046	67.937	51.9819	40	23.0302
807.94	35.9532	27.3755	16.159	9.9756	3.898	5.5602	11.101	12.9796	7.9998	14.4092	15.83	24.4382	67.563	51.5421	40.0272	22.794
808.19	35.8015	27.01	16.024	9.6646	3.8118	5.6306	11.0954	12.8996	7.952	14.3938	15.9082	24.4678	67.381	51.2756	39.8012	22.5752
808.44	35.8214	26.6253	15.9976	9.6464	3.7496	5.6126	11.0486	12.7068	7.8184	14.1856	15.7466	24.4408	67.3612	51.2301	39.8542	22.8326
808.69	35.6237	26.5732	15.8568	9.4912	3.7206	5.4986	10.9282	12.8448	7.7686	14.0452	15.7782	24.3288	67.303	51.243	40.0038	22.9872
808.93	35.563	26.5758	15.8436	9.261	3.8002	5.5034	11.0926	12.9606	7.7372	14.1848	15.7922	24.1566	66.8196	50.9603	39.921	23.0062
809.18	35.6558	26.6615	15.828	9.0216	3.8458	5.6282	11.1084	12.9224	7.762	14.2816	15.8068	24.3316	66.9024	51.3861	39.9382	23.041
809.43	35.6194	26.8552	15.777	9.1006	3.9906	5.5772	11.0494	12.9766	7.7516	14.2846	15.8586	24.3282	67.0512	51.6859	40.1172	23.0446
809.68	35.5598	26.7182	15.5656	8.9776	4.0112	5.5694	11.0812	13.081	7.701	14.31	15.967	24.4704	67.0608	51.6313	40.255	22.8838
809.93	35.7737	26.6654	15.5606	8.9396	4.0092	5.6032	11.0602	12.9112	7.8404	14.3688	15.83	24.7286	66.8304	51.2765	40.1198	22.6346
810.18	35.628	26.5528	15.5278	8.9162	3.9166	5.616	10.9032	12.9632	7.9046	14.3496	15.873	25.0394	67.3844	51.3081	40.2382	22.726
810.43	35.1475	26.1482	15.3202	8.7882	3.847	5.5372	10.8632	13.1232	7.8236	14.3148	15.6672	24.9314	67.2872	51.0594	40.111	22.8386
810.68	34.8996	26.1402	15.2024	8.7594	3.8288	5.5	10.9196	12.9932	7.9382	14.272	15.5016	24.8306	67.2774	50.9402	39.9652	22.7488
810.93	34.3841	26.1035	15.1884	8.6886	3.879	5.5506	11.0942	12.9542	7.9756	14.2432	15.5664	24.8408	67.1038	50.7424	39.5718	22.733
811.18	34.1309	26.2713	15.1436	8.728	3.8726	5.5568	11.0814	12.9022	7.9864	14.2972	15.6864	24.7756	66.8906	50.8472	39.4092	22.6332
811.43	34.3013	26.2751	15.0964	8.724	3.878	5.5272	11.1244	12.7496	8.0166	14.3888	15.6602	24.7094	66.778	50.7894	39.0904	22.3114
811.68	34.5533	26.3788	15.1836	8.8044	4.033	5.531	11.156	12.5958	7.9176	14.4376	15.6864	24.7958	66.7162	50.7413	39.0758	21.9644
811.93	34.8286	26.5276	15.2644	8.9274	3.9748	5.5412	11.1098	12.6274	7.8036	14.3308	15.6976	24.9718	66.1674	50.5588	38.8696	21.9456
812.17	35.274	26.74	15.2126	8.9708	3.9682	5.5326	11.0054	12.7578	7.889	14.4376	15.6286	25.0088	66.0246	50.5471	38.9232	21.8036
812.42	35.3714	26.4508	15.1868	8.8566	4.0024	5.4582	11.0922	12.829	7.8942	14.447	15.6244	25.1358	66.2116	50.514	39.0114	21.8112
812.67	35.3393	26.3855	15.0926	8.8116	3.997	5.3762	11.0832	12.8536	7.8388	14.2974	15.5264	24.962	65.9958	50.4273	39.1452	21.9894
812.92	35.1422	26.1184	14.8644	8.6974	3.8976	5.2722	11.1296	12.8852	7.9676	14.3814	15.565	25.0276	65.7262	50.2963	38.7696	22.1268
813.17	34.891	25.977	14.9628	8.7514	4.0558	5.2452	11.1262	12.9176	8.1808	14.884	15.6102	25.1262	65.918	50.3951	38.8066	22.1306
813.42	34.5514	25.967	15.0972	8.8568	4.1092	5.1702	11.123	12.821	8.327	15.1456	15.7496	24.9826	66.2528	50.6108	39.0504	22.441
813.67	34.4597	25.8748	15.1632	9.0066	4.068	5.113	11.0104	12.7572	8.352	15.2384	15.6778	25.086	66.0592	50.586	39.1122	22.449
813.92	34.2223	25.9463	15.2578	9.002	4.0334	5.1558	10.9658	12.7782	8.2776	15.3912	15.6846	25.1958	65.9988	50.5695	38.998	22.3948
814.17	34.3879	26.279	15.426	9.0672	3.922	5.2352	11.0176	12.7638	8.2278	15.2636	15.6348	25.1216	66.2758	50.7531	39.1584	22.3942
814.42	34.2106	26.0495	15.3548	9.0162	3.793	5.3532	11.1564	12.9408	7.9778	14.9546	15.6934	25.1306	66.0004	50.624	38.9006	22.4844
814.67	34.3877	26.0462	15.289	9.0028	3.6546	5.4878	11.0782	13.171	7.7778	14.8146	15.6872	25.3774	65.5886	50.4797	38.7664	22.3372
814.91	34.3051	26.1513	15.162	9.0384	3.6418	5.6522	11.1062	13.3686	7.6518	14.6956	15.9418	25.0984	65.5736	50.4358	38.5856	22.51
815.16	34.4268	26.2235	15.1362	9.1188	3.6066	5.7	11.211	13.3278	7.677	14.7644	15.966	25.105	65.6504	50.4435	38.5134	22.462
815.41	34.1837	26.302	15.1332	9.0332	3.62	5.6714	11.2058	13.2834	7.7204	14.7872	16.0758	25.2636	65.403	50.2171	38.6034	22.3344
815.66	34.3807	26.271	15.1294	8.954	3.5358	5.5148	11.073	12.9938	7.8584	14.8142	15.9418	25.0346	65.5564	49.9624	38.5884	22.1966
815.91	34.266	26.0862	15.2332	8.7996	3.5238	5.3624	10.9734	12.6702	7.8166	14.7424	15.918	24.9574	65.81	50.0116	38.691	22.1712
816.16	34.4467	26.0985	15.1584	8.6664	3.4818	5.3808	11.0298	12.484	7.934	14.6986	15.8696	25.1172	65.788	49.908	38.7754	21.9206
816.41	34.6846	26.2833	15.0492	8.6662	3.5666	5.3872	11.0714	12.5878	8.1958	14.4862	15.7056	25.2348	65.2986	49.7975	38.7192	21.7364
816.66	34.7467	26.0346	14.923	8.6404	3.6458	5.3506	11.0756	12.828	8.2718	14.4586	15.6896	25.0518	65.293	49.8624	38.5642	21.7756
816.91	34.4606	25.899	14.859	8.5364	3.6592	5.3818	11.117	12.9744	8.1654	14.4818	15.8194	25.1844	65.3368	49.9175	38.8252	21.6734
817.16	34.494	26.1383	14.6142	8.6732	3.84	5.5746	11.5192	13.0596	8.3134	14.6596	15.9462	25.0734	65.1378	49.9573	38.8392	21.8692
817.4	34.2317	26.3339	14.5696	8.6898	3.9394	5.5166	11.5336	13.158	8.1582	14.8462	15.9892	25.0082	64.7308	49.9026	38.542	21.9684
817.65	34.2302	26.1196	14.4674	8.5476	4.0182	5.553	11.4604	12.945	7.7842	14.9902	16.272	24.888	64.7378	49.7886	38.518	21.9388
817.9	34.1398	26.1078	14.5962	8.6506	4.049	5.502	11.3608	12.8822	7.7486	15.093	16.328	24.8752	64.569	49.484	38.4134	21.8626
818.15	34.6735	26.386	14.6056	8.8814	4.0924	5.5588	11.4004	12.9642	7.8244	14.874	16.416	24.9414	64.2432	49.4045	38.2938	21.8942
818.4	34.6224	26.3154	14.6348	8.7738	3.9956	5.3284	11.0562	12.925	7.775	14.672	16.318	25.0992	64.2838	49.2432	38.4776	21.7742
818.65	34.5331	26.1664	14.6788	8.6764	4.0878	5.461	11.131	12.9722	7.8252	14.5482	16.351	25.1962	64.7134	49.3875	38.8916	21.9026
818.9	34.1674	25.9677	14.6924	8.7394	4.0876	5.381	11.141	13.3478	7.8828	14.5032	16.2746	25.3442	64.9772	49.4806	38.961	22.0768
819.15	34.0385	26.0462	14.4738	8.7544	3.964	5.4766	11.2934	13.303	7.9178	14.4946	16.2166	25.6668	64.908	49.6361	38.9888	22.0556
819.4	33.5381	25.9427	14.4658	8.5952	3.8868	5.4188	11.2584	13.1602	7.876	14.539	16.0622	25.7602	64.8282	49.4554	38.7784	21.9918
819.64	33.4205	25.6958	14.3764	8.68	3.9598	5.5328	11.415	13.2646	7.766	14.5648	15.9976	25.9628	64.5214	49.4645	38.4306	21.772
819.89	33.0581	25.6384	14.4272	8.7796	3.7804	5.378	11.1986	13.248	7.7526	14.7014	15.7738	26.02	64.377	49.2774	38.1934	21.4416
820.14	32.8368	25.6701	14.519	8.7096	3.6824	5.4872	11.2404	13.0524	7.8642	14.7226	15.8002	26.1728	64.2266	49.1013	38.0274	21.4272
820.39	33.0504	25.5234	14.809	8.717	3.719	5.4698	11.1042	13.115	7.7224	14.813	15.7954	26.0004	64.1238	49.068	38.0148	21.6114
820.64	33.1637	25.481	14.8092	8.8854	3.7964	5.5476	11.1858	13.277	7.8698	15.148	15.9004	26.1024	64.3608	49.5411	38.2034	21.63
820.89	33.1723	25.6216	14.8946	8.906	3.6926	5.5816	11.1546	13.3582	7.8912	15.0398	16.0616	25.9404	64.3198	49.1711	37.7592	21.599
821.14	33.3689	25.5743	14.7826	8.9136	3.781	5.6176	11.1838	13.321	7.9306	14.954	16.1758	25.9566	64.2536	49.2432	37.5322	21.8024
821.39	33.3504	25.6811	14.8376	8.7312	3.7146	5.5824	11.129	13.301	7.7716	14.9402	16.2782	25.5848	64.1358	49.3518	37.5842	21.8634
821.64	33.3187	25.5726	14.7174	8.7092	3.6898	5.5858	11.1838	13.3696	7.917	15.0876	16.3558	25.8014	64.25	49.2704	37.5674	21.571
821.88	33.5134	25.5021	14.5344	8.4258	3.7118	5.5604	11.1128	13.3664	7.9578	15.2056	16.3828	25.69	64.1514	48.949	37.5594	21.4486
822.13	33.5081	24.9405	14.1888	8.2876	3.8004	5.4982	11.0102	13.2492	8.1396	15.7026	16.1822	25.9964	64.333	49.0365	37.8626	21.4682
822.38	33.4987	24.5109	14.147	8.1402	3.6966	5.4896	11.2234	13.201	8.201	15.8428	16.2448	25.9162	64.1862	48.8041	37.9074	21.3644
822.63	33.2726	24.1211	13.7342	8.3662	3.8226	5.4636	11.323	13.2684	8.4128	15.8316	16.071	26.2604	63.8826	48.6743	37.7562	21.1618
822.88	33.1574	24.2788	13.6234	8.5106	3.8092	5.4704	11.3242	13.1302	8.4314	15.606	16.0606	26.1472	63.9218	48.7462	37.729	21.5328
823.13	32.6026	24.3086	13.6382	8.8262	3.8104	5.4652	11.1668	13.1454	8.4392	15.1278	16.0134	26.0976	64.068	48.7411	37.733	21.7462
823.38	32.6201	24.491	13.873	8.9344	3.7576	5.4804	11.2716	13.0702	8.2434	14.7606	16.061	25.8062	63.775	48.6413	37.5448	21.8576
823.63	32.6227	24.851	13.791	8.945	3.9596	5.5544	11.2682	13.2168	8.1848	14.6326	16.1276	25.9862	63.4838	48.4483	37.546	21.645
823.87	32.8872	24.8906	13.9338	8.8672	3.9302	5.5532	11.176	13.137	8.177	14.6282	16.2386	25.984	63.8076	48.4761	37.8282	21.644
824.12	32.5951	24.4826	13.916	8.6888	3.9952	5.5796	11.2332	13.1152	8.169	14.679	16.3888	26.224	63.5892	48.3296	37.762	21.255
824.37	32.7564	24.2968	14.0084	8.4268	4.032	5.6218	11.5018	13.2994	8.135	15.082	16.6464	26.4772	63.1542	48.2766	37.8184	21.1528
824.62	32.6071	24.3654	13.9226	8.2024	4.0128	5.64	11.5132	13.4298	8.1818	15.2264	16.6728	26.7208	63.0666	48.3498	37.8744	20.9886
824.87	32.6434	24.2838	14.0622	8.2392	3.6138	5.4488	11.5092	13.3078	8.2742	15.3074	16.4388	26.7038	62.9818	48.4933	37.4918	21.095
825.12	32.4576	24.322	14.1588	8.2588	3.4668	5.3628	11.613	13.4298	8.4368	15.3852	16.164	26.5478	62.7562	48.4794	37.1816	21.0456
825.37	32.6568	24.3676	14.088	8.0176	3.4924	5.3818	11.5466	13.4718	8.3784	15.1142	15.8648	26.1512	62.5648	48.2783	37.1858	21.1998
825.62	32.633	24.3016	14.0408	7.9336	3.4376	5.3854	11.435	13.282	8.4836	14.918	15.7314	26.0004	62.2014	48.1613	37.0836	21.1612
825.86	32.7852	24.2243	14.0604	8.0412	3.4698	5.4112	11.5766	13.3224	8.6916	14.9752	15.7374	25.839	61.8362	48.0006	37.0598	21.228
826.11	32.7739	24.0916	13.8958	8.1772	3.9436	5.6174	11.6362	13.5232	8.7472	14.9714	15.812	25.7306	61.9586	47.9857	37.1764	21.1144
826.36	32.7934	24.1739	13.7922	8.348	4.1748	5.8032	11.6862	13.6918	8.7462	14.916	16.1166	25.8494	61.8408	47.8749	37.193	21.047
826.61	32.64	23.7551	13.7724	8.3712	4.0932	5.8294	11.7468	13.9008	8.7012	15.3846	16.3304	26.1454	62.157	48.0799	36.9518	21.0622
826.86	32.5171	24.0318	13.614	8.3378	4.16	5.8138	11.8426	14.047	8.377	15.5204	16.3118	26.391	62.2812	48.0452	36.6454	21.0172
827.11	32.1667	24.0575	13.6848	8.3914	4.061	5.7374	11.579	13.9106	8.247	15.5662	16.2886	26.5782	62.375	47.857	36.3912	20.871
827.36	31.7885	23.8578	13.8506	8.1196	3.9006	5.762	11.5104	13.6554	8.1796	15.6862	16.3744	26.7968	62.1706	47.5041	36.1918	20.7618
827.61	31.873	23.7491	13.9538	7.918	3.7494	5.7	11.4476	13.5888	8.127	15.681	16.2624	26.9352	62.3602	47.3608	36.052	20.9116
827.85	31.8367	24.1156	13.9088	7.9944	3.8478	5.7234	11.3088	13.4328	8.4404	15.5568	16.2726	27.0264	61.9144	46.9763	36.1226	20.7486
828.1	32.0222	23.7304	13.8464	8.0648	3.8654	5.7736	11.249	13.33	8.704	15.5676	16.075	26.863	61.6292	46.7405	36.05	20.6452
828.35	32.4614	23.6901	13.5922	7.8026	3.853	5.8222	11.2266	13.5056	8.8094	15.7128	16.0928	26.921	61.11	46.4782	35.73	20.4094
828.6	32.7002	23.9954	13.334	7.768	3.683	5.663	10.9124	13.4962	8.5616	15.5108	15.984	26.9784	60.6744	46.5848	36.0144	20.5752
828.85	32.4005	23.8485	13.0376	7.6828	3.6574	5.6156	10.8368	13.442	8.3618	15.6974	16.0126	27.2032	60.2908	46.5527	35.9182	20.5452
829.1	32.3172	23.5106	12.9698	7.6172	3.5424	5.4208	11.031	13.4722	8.0238	15.66	15.7554	27.1738	60.278	46.8085	35.9868	20.5478
829.35	31.8888	23.6243	13.1258	7.5516	3.4628	5.4168	11.0602	13.3976	7.994	15.582	15.7004	27.1978	60.8138	47.0984	36.1582	20.796
829.59	31.5269	23.7522	13.424	7.8392	3.5146	5.4806	11.2548	13.4144	7.9164	15.532	15.7374	27.114	61.1584	47.3763	36.8698	21.1496
829.84	31.7746	23.6889	13.5916	8.0882	3.7702	5.5708	11.5126	13.6384	8.059	15.6668	15.9874	26.9492	61.2948	47.215	36.8464	21.0622
830.09	31.9394	23.7868	13.7392	8.1098	3.8434	5.6358	11.7214	13.6026	8.1952	15.6226	16.0214	26.5942	60.9482	47.2581	36.795	21.0852
830.34	32.0606	23.9781	13.8108	8.2254	3.897	5.8732	11.7398	13.6554	8.5326	15.7554	16.1374	26.5444	60.8782	46.9729	36.59	21.1006
830.59	31.8324	24.0434	13.661	8.1614	3.9024	5.9166	11.85	13.8808	8.5438	15.802	16.4332	26.6088	60.3032	46.5992	36.2626	21.0306
830.84	31.8703	23.8946	13.3998	8.1724	3.894	5.77	11.7818	13.953	8.3834	15.7538	16.3872	26.6068	60.3932	46.5481	35.8666	21.0368
831.08	31.2742	23.8283	13.2808	7.9796	3.7374	5.8022	11.7078	13.839	8.537	15.953	16.1668	26.851	60.3438	46.2889	35.4384	21.0028
831.33	31.2761	23.782	13.5188	8.0918	3.8554	5.771	11.6568	13.7674	8.6164	15.9988	16.2644	27.0796	60.3192	45.8763	35.4882	20.6498
831.58	31.195	24.0074	13.6292	7.9768	3.9296	5.7242	11.6082	13.7214	8.4792	16.067	16.2654	27.1234	60.5262	45.8937	35.7604	20.9318
831.83	31.5221	23.5881	13.616	8.113	4.0988	5.766	11.56	13.827	8.5254	16.1366	16.2424	27.1354	60.6962	45.9312	35.9794	20.8464
832.08	31.0368	23.6171	13.571	7.8656	4.2004	5.9766	11.6256	13.9948	8.7694	16.0952	16.4538	27.2488	60.6212	46.0127	35.9438	20.6094
832.33	31.8643	23.6567	13.6924	7.8684	4.2182	6.088	11.6392	14.148	8.7408	15.8812	16.586	27.0542	60.6824	46.2745	36.0958	20.7632
832.58	31.7686	23.8053	13.6116	7.7478	4.0984	6.0606	11.684	14.2446	8.5564	15.8032	16.5028	26.8818	60.722	46.5829	35.9748	20.8624
832.82	31.6157	23.5725	13.2808	7.6686	4.0528	6.1174	11.7752	14.3984	8.537	15.7376	16.7206	26.9538	60.384	46.623	35.7398	20.627
833.07	31.6766	24.1053	13.3758	7.5576	3.8822	6.0776	11.6874	14.1794	8.442	15.583	16.5152	27.053	60.3858	46.7053	35.5194	20.4528
833.32	31.5946	24.237	13.4684	7.6942	3.8784	6.0494	11.6308	13.9032	8.385	15.4244	16.4852	26.9928	60.3534	46.4572	35.2346	20.5074
833.57	31.2084	24.3858	13.4626	7.7326	4.0172	5.898	11.5452	13.7634	8.3946	15.4872	16.2454	27.0474	60.3034	46.3155	35.2342	20.5074
833.82	31.1798	24.352	13.335	7.6712	4.1508	6.0726	11.3896	13.8616	8.6538	15.5806	16.3126	27.289	60.3874	46.1347	35.1636	20.5632
834.07	31.2254	24.7024	13.4936	7.4936	4.127	5.9736	11.298	13.6592	8.7828	15.6606	16.2332	27.329	60.3564	45.9361	34.773	20.509
834.31	31.3188	24.6417	13.5284	7.4418	4.1102	5.7382	11.2422	13.5176	8.9182	15.8862	16.2028	27.2686	60.5466	45.9667	34.9488	20.8442
834.56	31.8022	24.5894	13.408	7.3232	4.0338	5.6198	11.238	13.5342	8.7806	15.9874	15.9898	27.226	60.6112	46.105	35.1836	20.7768
834.81	31.325	24.6158	13.3644	7.3512	3.8544	5.59	11.394	13.5696	8.7766	16.1476	16.1402	27.277	60.6794	46.2168	35.2038	20.604
835.06	31.0039	24.4194	13.0882	7.3758	3.7042	5.2834	11.1896	13.3678	8.8128	16.2924	15.9812	27.288	60.318	46.1484	35.4058	20.5504
835.31	30.959	24.2318	12.917	7.5734	3.7056	5.278	11.211	13.4914	8.6404	16.3358	15.9118	27.2766	60.184	46.1584	35.413	20.3552
835.56	30.7706	23.9452	12.9152	7.661	3.7888	5.5508	11.372	13.455	8.615	16.3126	16.0936	27.5338	59.8012	46.0105	35.4072	20.0774
835.81	30.0398	23.4513	12.9722	7.6278	3.7434	5.5186	11.4798	13.5394	8.5768	16.433	16.1014	27.4806	59.3266	45.9602	35.2756	20.233
836.05	30.3156	23.062	13.0436	7.6364	3.6804	5.627	11.524	13.5884	8.5284	16.3646	16.0778	27.5768	58.823	45.9029	35.0444	20.4624
836.3	30.2774	23.1292	13.169	7.4964	3.8036	5.9642	11.8224	13.5794	8.5432	16.294	16.358	27.62	58.5322	45.6175	34.831	20.2422
836.55	30.3739	22.929	13.0808	7.4472	3.801	6.1332	11.7778	13.6244	8.7262	16.2844	16.36	27.6958	58.2792	45.5535	34.6062	20.3218
836.8	30.4709	23.0747	12.9952	7.645	3.6526	6.0984	11.849	13.7044	8.7068	16.2464	16.2526	27.3248	58.1102	45.128	34.2632	20.078
837.05	30.7625	23.1551	13.0372	7.649	3.5924	6.2442	11.8324	13.7794	8.9264	16.1894	16.2356	27.49	58.2494	44.5829	34.2702	19.8984
837.3	30.3926	23.2322	13.0096	7.6576	3.711	6.1526	11.8442	13.5396	8.955	16.1334	16.3334	27.375	58.3934	44.4086	34.3314	19.807
837.54	30.509	23.1827	13.1958	7.8298	3.6916	5.9678	11.7848	13.6928	8.8988	16.1954	16.1812	27.1744	58.332	44.4499	34.1602	20.156
837.79	30.4848	23.2149	13.3674	7.9054	3.5452	5.863	11.7092	13.6776	8.6528	16.1498	16.2124	27.0572	58.4018	44.4738	34.5894	20.2798
838.04	30.0293	23.2089	13.2388	7.664	3.6384	5.7872	11.406	13.7974	8.6654	16.1836	16.2208	27.2222	58.0946	44.2419	34.6194	20.3722
838.29	30.1999	23.3498	13.105	7.516	3.7456	5.728	11.4448	13.7506	8.7204	16.287	16.423	27.4358	57.929	44.5129	34.404	20.4834
838.54	30.2508	23.1971	13.0076	7.635	4.036	5.9196	11.4852	14.2466	8.7726	16.5122	16.5578	27.7562	58.0016	44.5232	34.33	20.3346
838.78	30.1534	23.3675	12.664	7.5674	4.0724	6.0244	11.4934	14.3454	8.582	16.468	16.5116	27.7798	58.2518	44.603	34.0972	19.9634
839.03	29.8925	23.5084	12.6896	7.6358	4.105	5.8998	11.407	14.2158	8.9472	16.6058	16.3712	28.1406	57.893	44.3054	33.7118	19.5654
839.28	30.1183	23.3385	12.7438	7.5922	4.1096	5.9942	11.88	14.1308	9.063	16.6324	16.5278	28.316	57.9674	44.5749	33.3812	19.4692
839.53	29.8858	23.212	12.699	7.5588	4.2588	6.0724	11.8712	14.2062	8.938	16.4576	16.7234	27.845	57.5774	44.2207	33.4856	19.1934
839.78	30.2316	23.1388	12.8054	7.4018	4.0508	5.9926	12.0638	14.0658	9.0022	16.2966	16.5628	27.5438	57.3276	43.9533	33.316	19.0416
840.03	30.4766	22.9415	13.111	7.6926	3.9882	5.9866	12.2844	14.2186	9.179	16.2334	16.8166	27.575	56.8828	43.6046	33.211	19.2256
840.27	30.4675	23.0039	13.2428	7.5802	4.1442	6.039	12.5286	14.4624	9.0432	16.1462	17.027	27.286	57.1214	43.6447	33.4152	19.3968
840.52	30.3658	22.7714	12.9762	7.4808	4.1424	6.0312	12.2476	14.6716	9.0326	16.2328	16.7772	27.2276	57.1804	43.6612	33.3148	19.4386
840.77	30.3084	22.3154	13.077	7.7554	3.8728	5.9062	12.213	14.3038	9.1668	16.3112	16.4826	27.6278	57.6712	43.8732	33.2364	19.6654
841.02	29.6515	22.3446	12.8628	7.2654	3.777	5.8414	12.2046	14.0554	9.1916	16.3804	16.5752	27.7214	58.041	44.1903	33.584	19.6748
841.27	29.3011	22.276	12.6496	6.7094	3.8482	5.9032	12.3528	13.9852	9.189	16.4066	16.4848	27.8044	58.441	44.2278	33.543	19.5692
841.51	29.5284	22.084	12.391	6.5988	3.875	5.9596	12.1982	13.7458	9.212	16.321	16.3642	27.8814	58.5592	44.1974	33.4354	19.5418
841.76	29.8704	22.4966	12.6704	6.6658	3.8276	5.9182	12.1868	13.5552	9.0518	16.2814	16.5104	28.2278	58.431	44.233	33.7292	19.892
842.01	29.9844	22.8537	12.6718	6.648	3.9326	5.8378	12.1272	13.6786	8.9038	16.1464	16.607	28.2796	57.7742	44.07	33.5564	19.7014
842.26	30.2395	22.9809	12.7608	6.9196	3.983	5.8386	12.0956	13.8122	8.909	16.247	16.3124	28.2418	56.9208	43.4848	33.097	19.393
842.51	30.4558	22.9516	12.579	7.1524	4.033	5.7548	11.997	13.816	8.9266	16.4122	16.2354	28.1844	56.9358	43.455	33.3172	19.1814
842.76	30.1217	22.5273	12.4098	7.2838	3.8332	5.6712	11.9776	13.9154	9.0576	16.638	16.2144	28.3528	56.8534	43.4376	32.9236	19.0242
843	29.7658	22.1862	12.1106	7.329	3.8622	5.565	12.1298	13.9926	9.3748	16.4342	16.4044	27.9006	56.9604	43.5363	32.7194	18.6216
843.25	29.8488	22.336	12.3864	7.4722	3.886	5.708	12.1728	14.1944	9.5036	16.729	16.3816	27.839	57.4326	43.2471	32.5758	18.4034
843.5	29.5416	22.5124	12.4464	7.6354	3.8296	5.787	12.074	14.3774	9.4456	16.6508	16.6826	27.8414	57.7706	43.5669	32.6066	18.7104
843.75	29.3177	22.5734	12.4782	7.4032	3.5494	5.8868	11.813	14.2692	9.5734	16.4938	16.7326	27.9398	57.4002	43.5477	32.3798	18.9128
844	29.334	22.7855	12.5074	7.1648	3.6416	5.8818	12.0082	14.3676	9.2846	16.2778	16.7826	27.5154	57.135	43.4052	32.3514	19.0068
844.24	29.2366	22.4879	12.848	7.036	3.7196	6.1188	12.1338	14.6134	8.85	16.4638	17.0238	27.6834	56.8522	42.9352	32.2178	19.0102
844.49	29.2507	22.3607	12.266	6.8	3.9006	6.2444	12.248	14.6856	9.01	16.7572	17.0056	27.7986	56.1438	42.8148	32.1986	19.2284
844.74	28.7074	21.7478	11.8546	6.6054	4.0114	6.3026	12.2158	14.66	8.8932	16.77	17.0572	27.8426	56.1764	42.6325	32.3352	19.3148
844.99	28.5612	21.6878	12.1034	6.7014	4.1216	6.4572	12.3216	14.8516	8.9078	16.9154	16.9946	27.8282	56.5184	42.5984	32.4856	19.0024
845.24	28.7395	21.7274	12.5406	7.0644	4.2414	6.7062	12.4268	14.9982	9.1896	16.8718	17.2556	28.1606	56.6034	42.4316	32.6342	18.78
845.48	28.3462	21.9098	12.3038	7.1976	4.0358	6.6254	12.3198	14.8682	9.5236	17.0632	16.8492	28.3968	56.8186	42.5487	32.5728	18.6184
845.73	27.9401	21.7564	12.4144	7.0308	3.9426	6.6226	12.476	14.984	9.5704	17.0434	17.1238	28.4306	57.2724	42.577	32.5662	18.7
845.98	28.7671	21.7912	12.605	7.1516	4.1008	6.6662	12.5256	15.1536	9.8526	17.1188	17.1912	28.4856	56.9892	42.6464	32.4762	18.7118
846.23	29.1991	21.6417	12.6962	7.3646	4.0856	6.5774	12.5148	15.1556	9.7664	16.9226	17.2896	28.6996	56.6908	42.5756	32.5202	19.138
846.48	28.8653	21.5351	12.3944	7.2626	4.0514	6.442	12.486	14.93	9.9598	17.282	17.1006	29.1562	56.2062	42.4406	32.3972	19.3076
846.72	29.3549	21.663	12.5732	7.113	4.1256	6.3246	12.3654	14.9716	10.0388	17.1456	16.9008	29.226	55.6702	42.0574	32.3344	19.244
846.97	29.5142	21.1958	12.7524	7.1674	4.079	6.2122	12.0854	14.6528	9.9156	16.9774	16.6532	29.324	55.4806	42.1877	32.2272	19.1998
847.22	29.1751	21.1478	12.7616	7.2972	3.9488	6.0962	11.918	14.327	9.9186	17.0044	16.2882	29.4124	55.5584	41.8356	32.071	19.1218
847.47	29.0189	21.3146	12.5156	7.3578	4.0438	5.824	11.8654	14.0418	9.7752	17.3218	16.2438	29.4324	55.6402	41.88	31.9248	18.7734
847.72	29.0599	21.3398	12.5412	7.4152	3.9514	5.8272	11.7906	14.0552	9.4654	17.0712	16.3038	29.0194	55.9374	42.0399	32.1508	18.6528
847.96	29.0678	21.4355	12.5198	7.492	4.099	5.839	11.7838	13.9524	9.2698	17.3802	16.4378	28.969	55.7894	42.0792	32.252	18.6698
848.21	28.9282	21.874	12.2078	7.404	4.0424	5.9132	11.8372	14.2388	9.2294	17.234	16.2888	28.7494	55.769	41.8808	32.2334	18.3586
848.46	29.0633	22.223	12.0586	7.169	3.8784	5.8942	12.0018	14.3326	9.0106	17.0672	16.345	28.6474	55.926	42.0329	32.1824	18.2288
848.71	28.9824	21.5944	11.9674	6.7692	3.754	5.9724	11.9712	14.4818	9.0994	16.9562	16.295	28.4642	55.6116	41.8109	31.9174	18.0636
848.96	29.203	21.4228	11.8952	6.626	3.7606	6.0652	12.0084	14.623	9.2098	17.1274	16.0994	28.5184	55.4496	41.7147	31.5424	18.1414
849.2	29.2097	21.5198	12.1716	6.7702	3.7366	6.2202	12.0626	14.8742	9.1976	16.8142	16.0974	28.4218	56.0014	41.8419	31.7848	18.2712
849.45	29.436	21.9256	12.4034	6.9346	3.6914	6.2382	12.1012	14.837	9.2656	17.1412	16.236	28.5582	55.673	41.8006	31.7744	18.122
849.7	29.5646	21.4583	12.4852	6.9202	3.653	6.1798	12.0246	14.7228	9.1496	17.2954	16.1024	28.6778	55.5902	41.8528	31.7664	18.097
849.95	29.2613	21.6508	12.2244	7.0846	3.9942	6.3924	12.1974	14.7042	9.0952	17.3528	16.2322	28.6394	55.3464	41.9709	31.7664	18.3562
850.2	28.9894	21.9806	12.1892	6.915	4.1254	6.3454	12.2954	14.7306	8.814	17.2926	16.4948	28.6318	54.8782	41.8814	31.739	17.9504
850.44	28.907	21.5666	11.7932	6.5764	4.135	6.3046	12.329	14.607	8.7198	17.364	16.668	28.6216	54.4844	41.8364	31.5074	17.715
850.69	28.7868	21.4504	11.8014	6.3506	4.2234	6.2944	12.2542	14.6188	8.5618	17.1008	16.618	28.9876	54.6274	41.9848	31.7978	17.9864
850.94	28.7388	21.9352	11.932	6.4104	4.1142	6.4176	12.5512	14.8556	8.911	17.1622	16.9944	29.3454	54.3266	41.7447	31.6912	17.8442
851.19	29.1115	22.3689	12.223	6.5482	3.7776	6.307	12.423	14.8316	8.8776	17.077	17.0656	29.434	54.4668	41.523	31.7202	17.6974
851.43	29.1257	21.9023	12.141	6.7044	3.7362	6.2644	12.4508	14.8286	8.9292	17.166	16.8864	29.4494	54.7624	41.3031	31.714	18.0142
851.68	29.0995	21.9069	12.1038	6.8212	3.7086	6.219	12.519	14.798	9.0858	17.235	17.0144	29.339	54.637	41.0791	31.588	18.138
851.93	28.9198	21.2582	11.8214	6.7384	3.6858	6.2314	12.6162	14.7918	9.0918	17.4508	16.89	28.9556	54.5528	40.8965	31.3416	18.2376
852.18	28.3361	20.6174	11.7078	6.7096	4.0114	6.1472	12.267	14.7444	8.869	17.4946	16.771	28.6716	54.3976	40.9478	31.321	17.7716
852.43	28.1206	20.1105	11.7148	6.6276	4.1942	6.158	12.3216	14.8008	9.0002	17.8284	16.569	28.9368	54.2132	41.0374	31.3236	18.0438
852.67	28.0771	19.9406	11.9402	6.565	4.2102	6.1888	12.37	14.7444	9.1122	17.9728	16.5134	28.939	53.8554	41.4326	31.215	17.9498
852.92	27.955	19.9523	11.8706	6.3736	4.3734	6.487	12.5202	15.0628	9.0994	18.3422	16.4942	29.0442	53.4054	41.2384	31.1502	17.7368
853.17	27.9847	20.5672	12.049	6.545	4.3808	6.5148	12.4296	15.2052	9.1464	18.0512	16.6204	28.8596	53.0624	41.0859	30.8738	17.3994
853.42	28.5406	21.0129	12.1008	6.8438	4.3462	6.6874	12.4662	15.3492	9.128	17.8832	16.4752	28.654	53.0068	41.1394	30.6818	17.8572
853.66	28.6507	21.1094	12.3792	6.869	4.1136	6.6858	12.433	15.334	8.984	17.585	16.6188	28.775	52.912	41.0139	30.4126	17.4174
853.91	28.6776	21.2824	12.32	6.8704	3.7984	6.6598	12.3022	15.2954	8.9664	17.864	16.684	28.9836	53.169	40.74	30.5416	17.4114
854.16	28.3296	20.9363	12.3874	7.0462	3.6728	6.3214	12.149	14.8842	9.0862	17.2736	16.7118	28.8304	53.4706	40.8689	30.6494	17.4574
854.41	28.2826	20.5257	12.2558	7.0814	3.9146	6.4808	12.4624	14.7474	9.3846	17.531	16.9694	29.2572	53.3088	40.7518	30.4692	17.5026
854.66	27.8011	20.1784	12.0618	6.6478	3.912	6.4608	12.653	14.555	9.6192	17.9586	16.926	29.5764	53.0106	40.3117	30.241	17.5576
854.9	27.6696	20.0951	11.9816	6.6	4.0786	6.4484	12.8416	14.7124	9.8338	18.0158	16.8012	29.5266	52.8908	40.2776	30.2212	17.6888
855.15	26.9038	20.099	11.8358	6.5974	4.3986	6.5442	12.7776	15.0038	9.706	17.591	16.8958	29.3154	52.7342	39.9717	30.2294	17.4876
855.4	27.0641	20.4621	11.703	6.8852	4.4404	6.9102	13.0074	15.4602	9.5048	17.8018	16.7218	29.8236	52.8052	40.0623	30.0392	17.4922
855.65	26.7809	20.0874	11.5888	6.7308	4.2772	6.7564	12.93	15.553	9.37	17.8136	16.3752	29.7748	53.1852	40.1846	30.1704	17.3294
855.89	27.3895	20.0032	11.6158	6.9306	4.275	6.7928	12.9868	15.7986	9.2924	17.689	16.61	29.849	53.4134	40.3363	30.1792	17.3076
856.14	27.4306	19.9353	11.2814	6.7996	4.3186	6.9014	12.8568	15.983	9.2234	17.7772	16.6	30.2732	54.0652	40.3624	30.4242	17.326
856.39	28.05	20.0817	11.6122	6.7448	4.2806	6.805	12.797	15.8022	9.332	17.786	16.631	30.5184	54.1432	40.6433	30.4234	17.5048
856.64	28.6481	20.3054	11.9846	6.5814	4.2044	6.5696	12.8842	15.4038	9.5024	17.9378	17.0176	30.3046	53.9884	40.2946	30.1956	17.7054
856.88	28.8439	20.482	12.0994	6.7696	4.028	6.5442	12.884	15.3894	9.4938	17.981	17.122	30.3738	54.1838	40.2768	30.492	18.0506
857.13	28.5569	20.9834	12.1206	6.5278	4.1124	6.568	12.9588	15.5798	9.2058	17.5546	17.244	30.2048	53.7828	39.9482	30.2106	17.9978
857.38	28.1153	21.4086	11.7686	6.4172	3.9916	6.4352	13.0212	15.3102	9.4006	17.7134	17.352	29.881	53.0458	39.5782	29.672	17.724
857.63	28.0526	21.4271	11.1784	6.4232	3.8514	6.6854	13.0386	15.398	9.5048	17.8606	17.4574	29.8836	52.6968	39.3857	29.3394	17.831
857.87	27.3948	21.1343	10.7912	6.2498	3.891	6.8362	12.843	15.7458	9.5792	17.9232	17.0438	30.1808	52.5082	39.3374	29.3842	17.6606
858.12	27.2842	21.16	10.6744	6.0548	4.0666	6.9804	12.8776	15.8394	9.5012	18.053	17.2468	30.2154	52.025	39.2478	28.9256	17.254
858.37	26.6426	21.1929	10.616	5.9408	4.0016	7.0088	12.8938	16.0254	10.0744	18.2578	17.3794	30.2794	52.3426	39.4246	29.5884	17.238
858.62	26.839	20.9176	11.0372	6.0736	4.0656	7.0886	12.9218	15.9358	9.9024	18.2064	17.4222	30.204	52.0922	39.4859	29.9136	17.3424
858.86	27.0533	20.7693	11.1712	5.9702	4.4302	7.2546	13.3528	16.2672	9.6734	18.2998	17.5184	30.125	52.1066	39.4886	29.6168	16.8332
859.11	27.2858	20.6594	11.284	5.917	4.4876	7.1148	13.2824	16.307	9.7146	18.2966	17.7372	30.1536	52.1616	39.4825	29.3048	16.8244
859.36	27.4169	20.6853	11.3194	5.674	4.6222	7.0474	13.26	16.4606	9.603	18.188	17.7068	29.9604	52.3194	39.5538	29.4388	17.1008
859.61	27.8686	20.1482	11.171	5.5362	4.6864	7.0174	13.2444	16.1282	9.4562	18.4696	17.4496	30.0958	52.1334	39.5993	29.008	16.6766
859.86	27.9686	19.9631	11.1198	5.5646	4.7414	6.9744	13.2094	16.5078	9.5404	18.252	17.6798	29.8274	52.2694	39.8463	29.039	16.5646
860.1	27.1058	19.7526	11.146	5.4214	4.3112	6.6036	12.9754	16.1054	9.5448	18.025	17.5658	29.8216	52.0876	39.5567	29.385	16.5138
860.35	26.8075	19.5381	11.3358	5.6972	4.2448	6.6314	12.991	16.0532	9.4878	18.1006	17.5172	29.6672	51.7718	39.3562	29.4818	16.1948
860.6	26.9659	19.8914	11.6478	6.1566	4.1452	6.6628	13.0286	15.8768	9.587	17.8878	17.444	29.9576	51.4284	39.2845	29.035	15.9544
860.85	26.7818	20.0666	11.7102	6.3682	3.8284	6.503	12.6212	15.6622	9.2624	17.477	17.2124	29.6812	51.2122	38.8302	28.6616	15.8522
861.09	26.4917	20.2845	11.4868	6.082	3.7398	6.614	12.7486	15.8834	9.0368	17.6894	16.969	29.7614	50.9222	38.5388	28.772	16.0992
861.34	26.9333	20.4076	11.6844	6.2126	3.843	6.7794	12.942	16.0264	9.1314	17.7652	17.0084	29.8234	50.6316	38.7109	28.8682	16.4106
861.59	26.7646	20.554	11.4526	6.0516	3.8188	6.846	13.16	15.9166	9.1158	17.6096	16.8882	29.8528	50.7318	38.8882	28.9524	16.8066
861.83	26.6234	20.4273	11.315	5.9774	3.8066	6.843	13.124	15.9394	9.0922	17.8392	16.6882	30.0198	50.8514	38.6588	29.2208	16.7096
862.08	26.9282	20.4945	11.37	6.3912	4.0078	7.0816	13.3894	16.2044	9.5734	18.1954	16.8382	30.157	51.0222	38.5168	29.2652	16.7364
862.33	27.1822	20.0925	11.6026	6.7662	4.0906	7.219	13.2808	15.7182	9.5132	17.893	16.8206	30.2456	51.361	38.4578	29.1316	16.3524
862.58	27.4438	19.941	11.4138	7.346	4.3104	7.2614	13.0426	15.9428	9.486	17.95	16.9054	30.0382	51.5116	38.2603	28.9318	16.2836
862.82	27.7327	20.3601	11.7212	7.4292	4.2812	7.2712	12.9438	16.3188	9.5552	17.763	17.236	29.674	51.3416	38.1572	28.719	16.0638
863.07	27.4562	20.579	11.834	7.7238	4.5322	7.6104	13.2376	16.5832	9.4828	17.4786	17.774	29.2234	50.7714	37.9209	28.493	16.1356
863.32	27.3929	20.3805	11.8806	7.1978	4.797	7.6324	13.5162	16.6974	9.2194	17.5142	18.0374	29.5264	50.3122	37.9571	28.3716	16.5974
863.57	27.227	20.8446	12.002	7.1186	4.8314	7.4966	13.7212	16.7942	9.243	17.7884	17.8534	29.4044	49.6322	37.9448	27.8418	16.5806
863.81	27.3185	21.3962	12.2264	6.7774	4.8154	7.5838	13.9492	16.5956	9.522	17.7664	17.9826	29.7156	49.7444	38.1084	27.9118	16.5502
864.06	26.8018	20.7892	11.8662	6.546	4.5864	7.4638	13.813	16.2958	9.5784	17.9014	17.5822	30.0186	49.751	37.8931	27.9268	16.186
864.31	26.9388	20.1753	11.868	6.274	4.3222	7.1568	13.6226	16.1186	9.9326	18.1898	17.3026	30.0672	50.102	38.2933	27.942	15.8248
864.56	27.3406	20.2682	12.0328	6.7406	4.013	7.0968	13.5688	15.8742	10.1012	18.0728	17.3136	30.2114	50.0898	38.251	27.9976	15.6028
864.8	27.3252	19.7406	11.8652	6.4	3.931	7.009	13.3342	15.8866	10.1678	17.906	17.4552	30.2582	50.6814	38.1966	28.3684	15.7276
865.05	26.8615	19.0264	11.6038	6.0292	3.7042	6.8984	13.022	16.058	10.2636	18.0332	16.8674	30.4484	50.647	37.6984	28.0844	15.696
865.3	27.1236	19.5918	11.6778	6.0102	3.868	7.0292	13.1276	16.2618	10.2166	18.1732	16.8416	30.305	50.3854	37.8328	28.0128	15.8424
865.55	26.3743	19.5126	11.419	5.8726	3.9906	7.2618	13.4144	16.3548	10.1806	18.1814	17.0968	30.221	50.3312	37.6395	28.1688	15.8202
865.79	26.0758	19.6696	11.1848	5.8112	4.2126	7.2528	13.2554	16.3926	10.1132	18.4068	17.1096	30.2634	50.5538	38.068	28.1664	15.7638
866.04	25.7587	20.1218	11.2638	6.085	4.593	7.5494	13.6282	16.4766	10.1654	18.6796	17.3722	30.3316	50.7494	38.1134	28.2836	15.9988
866.29	26.0731	20.3392	11.2242	6.3626	4.8438	7.6004	13.8644	16.461	9.9594	19.0446	17.536	30.1418	50.7222	38.4074	28.1594	16.1668
866.54	26.0232	19.8597	11.1276	6.5942	5.1716	7.7884	13.9058	16.356	9.9584	19.2862	17.647	30.23	50.728	38.3028	28.1006	16.2284
866.78	27.2338	20.5022	11.168	6.4216	5.2708	7.8078	13.6348	16.3792	9.8276	18.9982	17.3632	30.6014	50.7312	38.0389	27.991	16.4614
867.03	26.7763	20.3747	11.2788	6.3182	5.1668	7.9894	13.7396	16.736	9.853	18.6492	17.1326	29.8284	50.3178	37.6859	28.1136	16.459
867.28	26.7005	19.7493	11.1844	6.376	5.077	7.9778	13.5702	16.9382	10.0642	18.4756	16.9194	29.884	50.0752	37.82	27.663	16.2776
867.52	26.1106	19.3816	11.2132	6.0364	5.0524	7.9342	13.7182	17.232	10.2446	17.7934	17.2724	29.6634	50.0162	37.7373	27.2624	16.0554
867.77	26.5606	19.817	11.463	5.9138	4.9218	7.8814	13.809	17.3454	10.2702	17.5604	17.2404	29.6218	49.862	37.941	27.5548	16.101
868.02	26.7355	19.3888	11.5158	6.3308	4.9474	7.7304	13.9076	17.288	10.4092	17.8864	17.377	29.855	49.1566	38.0964	27.5802	15.8898
868.27	26.9959	18.9206	10.9784	6.2042	5.0054	7.7012	13.6526	17.2194	10.743	18.0146	17.4804	30.1738	48.9756	37.8573	27.5382	15.878
868.51	27.0554	19.2554	10.814	6.1692	4.9868	7.7982	13.8386	17.2064	10.5084	18.092	17.674	30.2492	48.666	37.3041	27.7748	15.893
868.76	27.1598	19.2822	10.8978	6.4408	4.8442	7.9696	13.8104	16.8266	10.489	18.2734	17.627	30.5822	48.5252	37.3607	28.6244	15.8948
869.01	26.9616	19.036	10.8206	6.7244	4.605	7.757	13.7256	16.895	10.3834	18.2736	17.5028	31.0272	48.6012	36.9772	28.306	15.5966
869.25	26.467	19.4109	10.8008	6.4812	4.6176	7.707	13.6184	17.174	10.4956	18.2902	17.4754	31.1118	48.7624	36.6846	28.1214	15.8352
869.5	25.8734	19.4488	11.2428	6.3842	4.7348	7.7382	13.992	17.4558	10.1412	18.5304	17.4214	31.7562	48.5478	36.8185	27.918	15.4616
869.75	25.8871	19.2162	10.9962	6.2566	4.3562	7.5334	14.0938	17.3466	10.0108	18.6734	17.238	31.5768	47.8746	36.7686	27.318	15.0648
870	26.2366	19.6125	11.1418	6.433	4.1964	7.3164	14.0436	17.2682	9.7058	18.639	17.1114	31.034	47.5474	36.6544	26.2354	14.9072
870.24	25.7438	19.4906	11.0602	6.2184	4.475	7.4938	14.1134	17.11	9.7124	18.673	17.632	31.0884	47.0262	36.7705	25.8684	14.9698
870.49	25.6555	19.6708	11.0348	6.478	4.1746	7.514	14.1194	16.7708	10.0978	18.7838	17.7174	30.9998	47.0782	36.8739	25.4716	14.9344
870.74	26.4432	20.483	11.3276	6.8534	4.1248	7.375	13.8084	16.6564	10.3114	18.8604	17.8386	30.548	47.2978	36.9242	25.282	14.959
870.99	26.8692	20.8115	12.1374	7.4642	4.2422	7.362	13.5484	16.9136	11.0672	18.4288	17.6098	30.8836	47.746	37.1418	25.4434	15.029
871.23	26.7929	20.6788	11.9254	7.7476	4.4394	7.2538	13.3954	17.2338	11.4448	18.6618	17.2846	31.6662	47.3762	36.9492	25.9256	15.0006
871.48	27.2959	20.3574	11.8956	7.9018	4.4558	7.1824	13.5678	17.29	11.2918	18.4862	16.8868	31.2846	47.694	37.0501	26.4204	15.1082
871.73	27.3278	19.5558	12.015	7.8012	4.7048	7.3764	13.3318	17.5994	10.5828	18.464	16.768	31.3536	47.1914	36.9297	27.0142	14.5548
871.97	26.9731	19.0226	12.1106	7.4702	4.7648	7.459	13.4618	17.5228	10.1732	18.0362	16.487	31.1278	47.2462	37.0545	27.3448	14.9548
872.22	26.7715	18.8601	12.0314	6.9252	4.6004	7.4356	13.4798	17.4424	9.7598	18.6458	16.6684	31.3098	47.1694	36.6832	27.2338	14.9586
872.47	26.7374	18.6904	12.3254	6.581	4.7754	7.7222	13.8682	17.6142	9.5042	18.8852	17.2328	30.9944	47.6616	36.5448	26.8566	14.8878
872.72	26.8512	18.6357	12.3298	6.4624	4.807	7.9888	13.825	17.972	9.5192	18.7856	17.6288	31.0674	47.9622	36.6174	26.9568	14.7232
872.96	26.7672	18.7746	12.5074	6.3738	4.3302	7.8476	14.186	17.8654	9.6594	18.815	17.6948	30.8228	48.2178	36.2881	26.608	15.1134
873.21	26.6309	18.5046	12.1278	6.44	4.2328	7.754	14.2528	17.799	9.5572	18.8934	17.877	31.2688	48.2424	35.8694	26.6728	15.0796
873.46	26.4521	18.4228	11.8222	6.186	4.5236	8.0786	14.1504	17.6812	9.7282	19.073	18.0942	31.1046	47.5312	35.7071	26.304	14.9952
873.7	26.3134	18.4398	11.4506	5.89	4.196	7.992	13.7284	17.5058	9.7986	18.6836	17.3508	31.1476	46.83	35.5316	26.3668	14.841
873.95	25.9123	18.5927	11.5778	6.2394	3.8566	7.5936	13.5916	17.2758	9.9436	19.3936	16.7246	31.5286	46.2406	35.1975	25.7268	14.7558
874.2	25.7842	18.8039	11.1958	6.173	4.3012	7.3042	13.5348	17.4134	10.0614	19.0522	16.716	31.281	45.7704	35.281	25.5758	14.4462
874.44	25.4974	18.7216	10.9736	6.2822	3.963	7.2956	13.3548	17.1312	10.5194	18.9406	16.659	31.0866	45.3552	35.1244	25.2172	14.0964
874.69	25.6553	18.531	10.8418	6.5408	3.5812	6.7552	13.335	17.0206	10.1378	18.641	16.1758	31.0114	45.675	34.9717	25.334	13.8338
874.94	26.0513	18.501	10.7756	6.8442	3.986	6.9534	13.501	16.5756	10.0266	18.654	16.6118	31.2404	46.109	34.8823	25.3832	14.1072
875.19	25.9272	18.4127	10.212	6.204	4.011	7.1824	13.6238	16.2772	10.5686	18.517	17.1376	31.2428	45.941	34.6148	25.2128	14.0964
875.43	25.4717	17.9008	10.358	5.8338	3.9504	7.4896	13.8338	16.398	10.3034	18.5884	17.2572	31.32	45.8812	34.5627	24.9488	14.0886
875.68	25.6632	17.8898	10.6454	5.529	4.573	7.9242	14.2092	17.1724	10.12	18.64	17.5818	31.54	45.9188	34.4706	24.9	14.0906
875.93	25.4784	18.304	10.7786	5.2664	4.9888	8.262	14.1952	17.4198	10.2936	18.6782	17.8096	31.8046	46.3058	34.7952	24.7752	14.5686
876.17	25.1256	18.826	11.0016	5.261	5.022	7.8878	14.1372	17.6844	10.5948	19.0934	17.693	32.0248	46.3242	34.8126	24.7252	14.3424
876.42	24.6612	18.8046	11.0866	4.8944	5.5156	7.9948	14.323	17.8454	10.1774	19.1508	17.7348	32.1704	46.6884	34.6954	24.9276	14.3334
876.67	24.2786	19.0886	10.9224	5.2432	5.4208	7.8648	14.4086	17.5664	10.2134	18.9772	17.6028	32.4818	46.929	34.196	24.9612	14.3936
876.91	24.5885	19.3948	11.1724	5.7166	4.8812	7.5158	14.247	16.7488	10.206	19.1328	17.1772	32.277	46.6906	34.1121	24.9486	14.099
877.16	25.1566	19.0038	11.3164	5.985	4.6296	7.6374	14.3914	16.7444	10.2162	18.7656	17.0412	31.7876	45.981	33.8783	24.9758	13.9768
877.41	24.9684	18.4562	11.1248	5.541	4.462	7.892	14.3626	16.98	10.306	18.319	16.992	31.6206	45.3648	34.0248	25.19	14.0058
877.66	25.0894	18.527	11.4136	6.1598	4.4788	7.7342	14.3064	17.01	10.3466	18.1088	16.789	31.0714	45.15	34.0313	25.2256	14.1664
877.9	25.7436	18.0832	11.6722	6.2378	4.5226	7.967	14.2298	17.1304	10.459	18.2998	16.6754	30.9982	45.4098	34.7568	25.1514	14.565
878.15	25.2785	18.0383	11.2296	6.0544	4.894	7.989	14.4858	17.6942	10.5644	18.4908	16.8998	31.473	45.419	34.894	24.6246	14.51
878.4	24.5844	18.1266	11.3796	6.1812	5.286	8.1414	14.856	17.9838	10.4278	18.909	17.648	31.8232	45.8214	34.7041	24.8152	14.6438
878.64	24.2294	17.8643	11.37	6.5456	5.3472	8.0118	14.7262	17.9908	10.0702	19.0438	18.0362	31.6648	46.3318	34.8228	24.8186	14.82
878.89	24.2729	18.232	11.153	6.3828	4.9734	8.1104	14.503	18.2716	9.641	18.7926	18.0424	31.7016	46.3536	35.0489	24.4862	14.9634
879.14	24.271	18.2474	10.7258	6.2544	5.2188	8.0774	14.5336	18.4836	9.8972	18.4314	18.0406	31.7838	46.213	34.5752	24.5472	14.5452
879.38	24.1591	18.2426	10.9218	6.3772	5.4116	8.2798	14.488	18.53	9.9946	18.5634	18.128	31.3942	46.4114	34.3895	24.8976	14.486
879.63	24.0821	18.1329	10.486	6.416	5.2392	7.9974	14.207	18.3512	9.9792	18.2494	17.7892	31.4376	46.4264	34.5953	24.5746	13.958
879.88	24.347	18.2248	10.6026	6.5164	5.2342	8.1452	14.4018	18.377	10.5766	18.5012	17.4302	31.7984	46.5304	34.352	23.8556	13.424
880.12	24.4102	18.2193	10.707	6.8116	5.2994	8.0138	14.3962	17.9426	11.13	18.547	17.075	31.6602	46.5874	34.2687	23.9662	13.0278
880.37	24.0199	19.0602	11.3092	7.4806	5.1376	8.155	14.1454	18.023	10.9286	19.1668	17.0072	31.875	46.3538	34.4291	24.1102	13.1686
880.62	24.2256	18.6587	10.9196	7.3028	4.759	7.906	13.8002	17.562	10.7776	19.0498	16.3138	32.2808	45.9804	34.6013	24.1688	13.7464
880.86	24.3434	19.1075	10.6844	7.1616	4.7058	8.1062	13.783	17.6338	11.0564	19.2576	16.4406	32.265	45.1308	34.4846	23.8938	13.9578
881.11	24.2462	19.7884	10.8578	6.919	4.7222	8.0494	13.9418	17.785	11.1732	19.1446	16.5416	32.04	44.8028	34.0963	24.1878	14.0456
881.36	24.3007	19.1198	10.9632	6.2424	4.8548	8.0162	14.2076	18.0004	11.2512	19.382	16.4672	32.2222	44.3308	34.0105	24.043	14.1546
881.6	24.5191	18.3278	11.0706	6.0042	4.7328	7.6054	14.2148	17.5472	11.2734	19.6306	16.4808	32.2696	44.529	33.8025	23.9762	14.5432
881.85	24.6406	18.6657	11.2856	5.8842	4.6112	7.514	14.3796	17.7048	11.1074	19.6416	16.8836	31.849	44.9654	33.7218	24.3058	14.6858
882.1	24.4982	17.7837	11.7638	6.0608	4.417	7.3756	14.5104	17.7986	10.7998	19.4252	16.6732	31.8778	45.0914	33.5184	24.4236	14.5966
882.35	25.159	17.6315	12.0754	6.0814	4.1976	7.5484	14.3664	17.3466	10.2732	19.3708	16.6262	32.077	44.8828	33.7109	24.26	14.928
882.59	25.2134	18.0681	12.0586	6.3292	3.9018	7.6	14.2138	17.3492	9.6602	19.1358	16.87	31.9122	44.835	33.1827	24.1666	14.858
882.84	25.5446	18.5198	10.868	5.338	3.859	8.0248	14.3718	17.4864	9.3218	18.5382	16.8348	31.4692	44.5526	33.0127	23.8466	14.5862
883.09	26.028	18.5622	10.957	5.3008	3.9674	8.4064	14.2652	18.0822	9.603	18.4944	17.1778	32.0014	44.158	32.7966	23.4522	13.9192
883.33	26.0426	19.2282	10.7118	5.1354	4.5002	8.562	14.1174	18.0716	10.0826	19.072	17.1246	31.9966	44.1008	32.9124	24.2258	13.865
883.58	25.4594	18.5351	10.2996	5.0066	4.46	8.2982	14.2922	18.3726	10.3898	19.1454	17.567	31.8556	44.3888	33.002	24.9846	13.827
883.83	25.4004	17.9716	9.9368	4.8788	4.7732	8.313	14.114	18.6306	10.9324	19.3704	17.7412	32.0602	44.2948	32.8309	24.9956	13.4006
884.07	24.6998	17.295	10.6604	5.6344	5.1026	8.2538	14.36	19.0922	10.7016	19.8268	18.0604	31.8492	44.2384	32.8226	24.9384	13.1922
884.32	24.1435	16.8086	10.559	5.6908	4.9374	7.806	14.6024	18.676	10.4054	19.7746	17.74	31.8422	43.6174	32.8487	24.443	13.4078
884.57	24.8033	16.9139	10.7334	5.9984	4.7846	7.7392	14.8436	18.5546	10.0328	19.509	17.4842	32.1414	43.4594	32.7116	23.5202	13.3864
884.81	25.4275	17.5132	11.0496	6.5264	5.2276	8.1474	15.1078	18.7442	9.543	19.1962	17.2118	32.2248	42.7992	32.3016	22.6366	12.9366
885.06	25.2254	17.8881	11.2764	7.1734	5.282	8.6202	15.5482	19.0094	9.0994	18.8866	17.5352	32.0142	42.6496	32.1925	22.266	12.868
885.31	25.5067	17.9423	11.108	6.8372	5.1124	8.5784	15.5318	18.8402	9.7068	18.7756	17.384	32.3018	43.1354	32.2027	21.9014	12.6114
885.55	25.1969	18.5296	11.1496	6.9992	5.4836	8.7078	15.977	18.921	10.28	19.0348	17.1738	32.19	43.64	31.9345	21.9186	12.5878
885.8	24.816	18.3335	10.7442	6.3974	5.4528	8.6778	16.1934	19.0572	11.1168	19.4056	17.246	32.1536	43.6074	31.7707	22.3092	12.8054
886.05	24.5162	17.6543	10.6082	5.6556	5.3934	8.4738	16.0322	19.1778	11.499	19.6508	17.3496	31.6306	44.539	32.0674	22.5178	13.5606
886.29	24.9283	17.4256	10.8606	5.0312	4.796	8.0082	15.8012	19.095	11.6152	19.4436	16.9332	31.8338	44.5826	32.4374	22.5468	13.7348
886.54	24.9012	18.1936	10.9272	5.046	5.118	8.129	16.1852	19.2184	11.5594	19.3404	16.973	31.788	43.7452	32.1354	22.4648	14.1404
886.79	25.998	18.3426	11.292	5.1638	5.1442	8.3674	15.827	19.5862	11.3926	19.2398	17.629	31.2406	43.4638	31.9123	22.115	13.4628
887.03	25.4398	17.6805	11.4218	5.339	5.1178	8.6202	15.7004	19.4464	10.55	18.9408	17.7716	30.9634	43.7228	31.8455	21.8412	13.3042
887.28	25.302	17.511	11.2372	5.6516	5.08	8.4082	15.3654	18.9258	10.165	19.0526	17.5924	31.195	42.4	31.1829	21.5726	12.741
887.53	25.067	16.9998	11.0152	6.131	5.462	8.5492	15.3912	18.6552	9.909	19.272	17.5234	30.9868	42.2626	30.9955	21.9066	12.8816
887.77	25.2535	16.4346	10.9086	6.0954	5.5078	8.6026	14.652	18.4654	9.6584	19.4608	17.6772	30.791	42.4304	31.3919	22.0858	13.103
888.02	24.8237	16.5974	10.5642	6.0838	4.939	8.5572	14.8738	18.2516	9.3518	19.2422	17.5566	30.8514	42.4366	31.725	21.9932	13.4598
888.26	24.8429	17.4794	10.4032	6.0356	4.8358	8.1766	14.6488	18.1766	9.7478	19.3746	17.5504	30.9726	41.9138	31.4866	21.9328	12.8662
888.51	24.7778	18.491	10.4084	6.2142	4.626	8.307	14.8846	18.75	10.4274	19.5846	17.5238	31.3988	41.9064	31.4403	21.9538	12.7416
888.76	24.3499	19.1102	10.6502	5.9428	4.5642	8.305	15.0994	18.94	10.6228	19.8668	17.6048	31.513	41.6396	31.4948	21.8042	12.6994
889	23.6234	18.4876	10.9036	6.0062	3.87	7.9808	14.6132	18.4624	10.756	19.782	17.4068	31.4258	41.2154	30.8382	21.6246	11.9232
889.25	22.6572	17.8756	11.2902	5.8146	4.2012	7.858	14.4684	18.3862	10.9512	20.097	16.7964	31.4884	41.2514	30.7946	22.2846	12.252
889.5	23.3054	17.6699	11.5712	6.2654	4.2224	7.9322	14.4034	18.7914	10.6384	19.4442	16.5118	31.4094	41.7532	31.3067	22.1146	12.7232
889.74	22.9212	17.0296	11.3464	5.9582	4.4808	7.97	14.3438	18.475	10.5856	19.4314	16.6388	31.2352	41.9544	31.6339	22.1644	12.8598
889.99	23.0966	16.8599	11.4086	6.0648	4.5572	8.1712	14.115	18.4916	10.5594	19.2758	16.6852	31.4286	41.893	31.7726	22.0668	12.7342
890.24	23.7091	17.5384	11.3426	6.3004	4.6182	8.1788	14.6984	19.119	10.3866	18.927	16.98	31.6234	41.515	32.0214	22.2608	12.9874
890.48	24.0883	17.3495	10.6696	6.3422	4.4236	8.1676	14.8804	19.2034	10.4102	18.7262	17.4418	31.8132	41.1276	31.7158	21.656	12.4358
890.73	23.7974	17.5391	10.9844	6.3158	4.3238	8.2658	14.8984	18.6148	10.844	19.2964	18.0312	31.8126	41.1166	31.3376	21.5652	12.2604
890.98	24.2534	17.7287	10.9324	6.5124	4.4224	8.4928	15.1582	18.8424	10.3976	18.936	18.3186	31.6052	41.2484	30.8403	20.6308	11.4818
891.22	24.5611	18.4468	10.6722	6.3454	4.7272	8.2012	15.33	18.6578	10.8524	18.8736	18.4784	31.49	41.0128	30.0789	20.1252	11.5956
891.47	24.846	18.7348	10.9222	6.4944	5.0188	8.44	15.3454	18.84	10.8524	19.0074	18.3652	31.5018	41.2292	29.9478	20.202	11.4226
891.72	24.8964	18.7221	11.209	6.6228	5.5838	8.8264	15.411	19.0332	11.0268	19.2318	19.1306	31.655	40.9932	29.6078	20.3346	11.7822
891.96	25.0548	18.5846	11.0074	6.7468	5.9232	8.6212	15.6116	19.1748	10.7694	19.4848	18.9056	31.8148	40.2036	29.4375	20.1954	11.7204
892.21	24.871	18.43	11.3126	6.8072	6.0234	8.467	15.8324	19.2278	11.2824	19.8258	18.3972	32.5948	39.8344	29.977	21.1622	12.095
892.46	24.942	18.0143	11.1714	6.3576	5.8876	8.8132	16.1568	19.7846	10.9752	20.1828	18.516	32.4552	40.654	30.2281	21.5056	12.1124
892.7	23.8366	17.5792	10.6936	6.231	5.916	8.7176	16.3162	19.529	11.3948	20.552	18.1702	32.9902	40.8682	30.1018	21.3912	11.6794
892.95	23.9179	18.3026	10.8816	6.1944	5.9658	8.7026	16.375	19.2724	11.387	20.5404	17.5188	33.1602	41.0934	30.6204	22.1084	11.9324
893.19	23.2435	18.2709	10.5236	5.9316	5.9308	8.804	16.5248	19.5958	11.1614	19.823	17.3878	32.8098	41.945	30.7668	22.072	12.0268
893.44	23.7958	19.1082	10.3598	6.3202	5.3632	8.578	15.9106	19.1528	10.62	19.9108	17.1318	32.6858	42.1336	30.4776	21.7968	11.9844
893.69	23.8284	19.3166	10.433	6.8024	5.526	8.609	15.819	18.6134	10.453	19.8138	17.2592	33.0894	41.8116	30.6012	21.4612	11.4178
893.93	24.2666	19.7994	10.3748	6.4198	5.1822	8.5542	15.4708	18.764	10.1044	19.7448	17.639	32.7494	41.7276	30.705	21.3826	11.9404
894.18	24.7399	18.8613	10.1838	6.0958	5.0128	8.371	15.376	18.9528	9.922	20.2402	17.5956	32.8906	41.7116	29.9985	21.1698	11.571
894.43	25.123	18.5658	10.6714	5.7016	4.9436	8.5628	15.5346	19.084	9.5802	20.6758	17.8768	33.3304	41.4104	29.4377	21.4556	11.2922
894.67	24.8606	17.3812	10.4736	5.4384	5.5442	9.1912	16.3316	19.7174	9.4808	20.4512	18.6844	32.92	41.6172	29.7095	21.5652	11.6284
894.92	24.7082	17.1203	10.6226	5.6498	5.8012	9.2888	16.2798	20.3352	9.4314	20.472	18.5962	33.1054	41.555	29.6351	21.866	12.3038
895.17	25.2348	17.2115	10.7694	6.0684	6.3628	9.3602	16.62	20.1942	9.8738	20.7388	18.4078	33.8546	41.675	29.4341	21.3452	11.7786
895.41	24.7774	17.8967	10.4742	5.9758	6.0656	8.9962	16.1416	20.262	9.8838	20.602	18.4282	33.5698	41.139	29.9141	20.3766	11.4252
895.66	24.635	17.6889	9.7428	5.6274	5.99	9.0366	15.8362	20.3044	10.6946	20.7482	18.5358	33.956	41.1672	30.8621	20.9592	11.9168
895.9	24.151	17.7302	9.9564	5.2734	5.4674	8.7496	15.7622	20.4986	10.9064	20.5256	17.934	33.8116	41.0032	30.7933	21.0322	11.9884
896.15	24.1378	18.1766	9.9372	5.4206	4.7552	8.293	15.662	20.078	11.8566	20.6006	17.3734	33.5646	41.5188	31.4255	21.3152	11.9728
896.4	23.4396	18.1566	10.2364	5.3708	4.4606	8.2906	15.4194	19.9016	11.7628	20.3808	17.2224	32.7734	41.5946	31.5816	21.5582	12.3574
896.64	23.0983	18.3412	10.244	5.2014	4.8722	8.8746	15.9628	19.6084	11.9472	19.712	17.4162	32.996	41.8064	31.2742	22.1898	12.624
896.89	23.6026	19.0494	10.963	5.8542	5.0662	8.8668	16.184	19.5948	11.5542	19.7212	17.0938	33.137	41.6504	30.5651	21.5938	12.8984
897.14	23.2217	19.2599	10.5674	5.7724	5.504	8.708	15.9144	19.0666	11.6746	20.6578	17.161	33.5798	41.6326	30.4453	21.2608	12.7548
897.38	23.0914	18.6076	10.3996	5.2328	5.7564	9.0038	16.174	19.0752	10.7976	20.6678	17.4482	33.7338	40.8576	29.9524	20.9666	12.1994
897.63	23.4818	18.1161	9.6454	5.0978	6.017	8.9576	16.4848	19.176	10.4862	21.2454	17.3696	34.0356	40.3822	29.5923	20.4854	12.2438
897.87	24.1296	17.578	9.9162	5.909	5.457	8.8748	16.1166	19.261	9.966	21.5628	16.8954	33.595	40.943	29.7945	19.9072	12.6278
898.12	23.4362	17.3164	9.7774	5.6874	5.1284	8.8884	15.929	19.4544	10.3086	21.6722	16.7916	33.2756	40.903	29.8485	19.7792	11.749
898.37	23.6422	16.9442	9.5788	5.8178	4.9926	8.7748	16.108	19.2452	10.4348	21.0844	16.864	33.3176	40.8474	29.7524	20.0826	11.6302
898.61	23.849	17.2583	9.4456	5.624	4.343	8.3868	15.7934	19.0472	10.994	21.0944	16.8304	33.378	40.135	29.2159	20.3864	11.7558
898.86	24.9859	17.7849	10.5958	6.1196	4.038	8.615	15.5164	19.4118	11.8462	20.882	16.9772	33.4882	39.7758	29.3187	20.7324	11.6224
899.11	24.8628	18.0993	10.1004	5.2876	4.6408	8.6244	15.573	19.9276	12.6586	20.5218	17.2186	33.9856	39.3228	29.2827	20.678	11.1564
899.35	25.0591	17.4726	9.9102	4.9682	4.941	8.3634	15.54	20.1226	12.3234	20.4848	17.271	33.6032	38.6824	29.2056	20.2966	11.484
899.6	25.9412	17.9696	10.7057	5.23133	5.685	8.89867	15.0187	21.4107	12.493	20.5043	17.2933	33.3963	38.3223	29.2033	18.9903	11.5317
899.84	23.2872	15.2032	10.08	3.671	5.811	7.927	15.352	21.808	10.215	21.202	17.001	32.275	37.565	29.2315	18.912	11.917

## Sheet: Fig. 3c
Fig. 3c
	x	y			8.4 μm	8.7 μm	9.5 μm	10.3 μm	10.8 μm	11.2 μm	11.6 μm	12.1 μm	13.1 μm	13.9 μm	14.4 μm	14.9 μm
8.4 μm	0.2214	0.2701		400.06	31.2776	7.5588	23.7496	26.6062	37.0504	41.5662	41.2792	39.7042	34.1352	21.2344	45.9788	42.9818
8.7 μm	0.2041	0.3197		400.32	30.5898	7.414	23.6948	26.4404	35.0776	43.464	42.658	39.3826	33.9038	21.3288	45.1282	44.5178
9.5 μm	0.2573	0.3713		400.58	30.2774	8.4222	23.992	26.5208	34.3172	42.7394	43.0342	38.693	33.3538	20.377	41.7564	45.3778
10.3 μm	0.298	0.455		400.84	29.8012	9.6416	24.345	26.659	34.6816	41.7874	43.6794	38.7036	33.766	19.7202	40.6312	43.7132
10.8 μm	0.3474	0.4684		401.11	30.133	10.4806	24.4532	26.6812	33.932	41.085	43.3458	38.3074	34.3758	19.806	39.128	42.5682
11.2 μm	0.3774	0.4568		401.37	31.03	10.336	24.3408	27.8598	34.4378	41.2648	44.3122	37.0104	33.2752	20.3728	38.8432	42.4128
11.6 μm	0.3976	0.4421		401.63	31.8374	9.5738	24.0486	28.591	36.513	39.2238	43.352	38.7356	33.4552	19.5226	39.7144	41.6824
12.1 μm	0.4234	0.4075		401.89	31.8654	8.9498	23.2602	28.125	36.1854	39.8068	42.7624	39.7816	33.664	20.2826	39.5016	41.5638
13.1 μm	0.4444	0.3282		402.16	32.742	8.7524	21.4228	26.9726	34.764	41.0222	42.1358	40.6218	33.3968	21.1242	38.5472	42.6192
13.9 μm	0.4079	0.3022		402.42	32.2668	8.3532	20.6734	26.7672	34.7172	41.462	41.5684	40.9844	33.4518	21.3106	38.5472	43.0696
14.4 μm	0.3717	0.2874		402.68	32.4622	8.4242	21.2792	26.589	34.5462	40.9758	40.4808	41.9452	34.2414	20.6738	36.7036	43.44
14.9 μm	0.2566	0.2558		402.94	32.9092	8.732	20.6	26.589	33.096	42.5932	40.9282	40.8888	34.532	21.3374	35.4474	43.3986
				403.21	34.1056	8.5448	21.2582	27.1592	34.2886	41.8724	41.4336	41.0244	34.592	20.7334	37.8738	40.599
				403.47	35.2964	7.8286	21.5008	29.3468	35.5044	41.8664	42.6646	41.825	34.5458	20.5208	39.243	39.916
				403.73	36.6484	7.472	20.811	28.8838	35.578	40.8822	42.4398	41.7474	33.8768	20.585	40.2556	38.654
				403.99	37.4592	8.0124	19.6262	27.9514	35.6264	41.2478	42.2128	41.038	34.1624	21.354	40.896	37.5864
				404.25	37.1328	8.0822	19.7108	27.0852	36.5044	40.0198	42.052	41.2244	34.3276	21.2166	41.4618	37.9832
				404.52	36.9418	8.3412	20.7896	26.9788	35.494	40.7624	42.4004	40.1454	35.5586	21.8526	40.3374	39.476
				404.78	36.9934	9.555	21.6938	24.853	34.8294	39.6676	41.8452	38.5892	35.5178	21.4816	39.2788	40.0372
				405.04	36.715	10.3948	22.4352	23.9812	34.6624	39.995	43.3488	39.2396	35.2074	21.2512	37.675	41.4444
				405.3	36.2534	10.5534	22.5596	24.2128	33.6416	40.0214	43.255	39.5228	34.5172	21.6552	36.1634	41.6306
				405.57	36.2192	10.124	22.992	24.901	33.3538	40.818	42.415	38.96	34.3274	24.164	36.3186	41.4468
				405.83	36.0738	9.5104	22.1598	24.2594	33.7176	40.1764	41.3254	39.5804	33.037	24.5518	37.3892	41.3942
				406.09	35.8294	9.1924	22.173	25.1212	33.4082	40.5396	40.7408	40.0384	32.1322	25.8168	37.5362	40.9198
				406.35	36.437	9.2838	22.0496	24.9416	33.937	40.6682	40.295	39.5072	32.7018	26.1892	38.0712	40.6362
				406.61	37.3508	9.0838	22.254	24.8444	34.0648	40.5102	40.25	38.8212	33.5512	26.0222	40.655	40.5892
				406.88	38.8854	10.0612	22.9172	24.4076	33.984	39.3044	40.5964	39.1998	33.493	24.134	40.3498	39.7996
				407.14	39.8008	10.6152	22.851	24.7234	33.2326	39.6488	41.6654	39.56	34.4056	23.7984	39.165	40.3226
				407.4	39.7334	10.364	23.4336	23.6776	32.4444	38.744	42.077	39.4348	35.1496	22.0916	38.9784	40.3648
				407.66	39.4182	9.8424	23.3944	24.4782	31.4762	39.3454	41.8606	39.2592	34.9758	21.7532	39.0074	40.5532
				407.93	39.4058	9.6082	23.215	23.1268	31.2436	38.8528	42.4546	39.2966	35.3958	23.5866	38.5526	40.6436
				408.19	39.9082	10.1818	23.1922	22.9428	31.78	39.8854	42.8834	38.839	36.1866	23.9356	39.0876	41.4812
				408.45	40.2336	10.732	23.8188	21.5784	32.7598	39.1102	42.696	38.4638	35.5288	24.092	40.8106	41.1208
				408.71	41.3228	11.247	23.01	21.0342	34.4696	38.3282	42.4276	39.129	36.7452	25.7898	42.0492	40.8232
				408.97	41.6326	11.7746	22.8304	20.7304	34.9406	38.2116	42.025	39.779	36.929	26.4172	41.5864	40.29
				409.24	42.2508	12.0392	22.9332	21.8544	35.256	39.227	41.997	40.7116	36.9514	25.0192	40.6056	39.4344
				409.5	41.3042	11.7852	22.5654	21.58	33.5776	38.7418	42.0624	41.5614	36.322	25.6682	39.7794	38.3072
				409.76	41.4122	11.7266	21.5802	22.1576	32.9672	37.5824	41.4574	41.8444	36.8642	26.2594	38.0894	37.4654
				410.02	41.3918	13.1158	22.094	23.1912	31.4178	38.7004	41.1178	42.0616	36.092	25.1334	36.7688	36.72
				410.28	42.0276	13.3376	22.2692	23.7122	30.9128	37.4832	41.734	41.1992	36.4702	24.5352	38.3488	36.5528
				410.55	41.6448	14.0436	22.7928	23.7566	30.8752	36.8616	40.7218	40.5214	36.2124	24.8048	38.244	36.867
				410.81	41.7122	13.9208	23.2078	24.8888	31.2044	37.6588	39.924	41.2112	35.633	24.6744	37.9032	37.5424
				411.07	41.8182	14.708	24.3474	25.3872	30.7076	39.5724	39.8236	41.8428	35.1152	24.0756	38.5642	37.3208
				411.33	41.8834	13.8516	24.325	24.6828	30.9144	38.5518	40.4156	41.8634	34.5892	24.854	40.0826	38.0704
				411.59	41.4842	13.901	24.5724	24.9036	30.6116	40.0546	39.895	41.9946	34.1006	25.6464	38.4792	38.1842
				411.86	41.7292	14.1562	24.2676	23.9824	30.2762	40.4108	40.0272	42.4274	34.42	25.2562	38.61	37.805
				412.12	42.5694	14.6136	24.2744	22.8194	29.9744	40.424	39.941	41.0676	35.0338	24.6418	39.312	36.9328
				412.38	42.8894	14.5632	23.3494	21.8364	30.5544	39.7752	39.5884	40.9192	35.8712	24.866	37.3354	37.7592
				412.64	43.9622	15.16	23.0502	22.0856	30.6488	39.9368	38.969	40.788	36.1594	25.1788	35.7682	37.5446
				412.9	44.9456	15.5446	22.8228	21.6084	30.6246	38.4292	38.3836	41.7538	37.0238	24.4354	36.8008	38.4224
				413.17	45.1806	15.3448	22.7206	21.4678	29.9674	37.1798	38.2934	41.6626	36.2018	24.9064	36.261	38.428
				413.43	45.4012	15.4236	23.9354	21.6274	30.503	37.3798	38.9356	42.9062	36.7614	25.7594	36.3754	38.1968
				413.69	45.2624	15.3942	23.7734	21.5478	30.2854	37.419	39.6258	42.4404	36.6836	26.0036	38.1334	37.4612
				413.95	44.9766	15.348	24.3776	21.632	30.2058	37.2682	39.9448	42.1596	37.0188	25.83	38.6414	37.9112
				414.21	44.877	15.3984	24.5168	21.3246	30.0736	37.213	39.8104	41.3718	36.784	26.7532	38.364	36.9596
				414.48	45.4476	15.7562	25.2792	21.7548	30.8974	36.9576	38.9636	42.1186	37.9762	27.306	38.5456	36.9686
				414.74	45.7192	16.0988	24.2228	21.373	30.551	35.9314	37.683	41.7742	37.7444	26.9576	36.8482	38.004
				415	46.6702	16.7038	25.6154	21.8234	30.1664	35.0216	37.0872	41.4628	37.3254	26.4112	35.718	38.5774
				415.26	47.0814	16.9022	24.5562	20.9318	29.9884	34.1394	36.8514	41.3264	38.0696	25.6496	35.1796	38.3228
				415.52	47.394	17.3436	25.1202	20.7128	30.4454	35.2546	37.1294	41.7292	38.2632	25.372	34.3128	38.9008
				415.79	48.237	17.6584	24.9312	20.7446	29.7356	36.7888	37.627	41.7928	37.6538	24.6802	33.904	40.1704
				416.05	49.221	17.8288	25.831	20.2534	29.1764	36.9848	38.0314	41.4928	37.3426	25.2802	35.3104	39.0434
				416.31	49.8914	17.6188	24.9472	19.474	28.475	36.925	37.82	41.5714	37.4404	26.3984	35.0516	38.2128
				416.57	51.2594	17.9256	26.3428	20.2914	28.4936	37.5944	37.8546	41.0302	36.871	27.8962	33.7804	38.2322
				416.83	52.011	18.446	26.4314	20.1706	27.4032	36.1108	38.2386	39.9182	35.836	27.476	32.754	37.779
				417.1	51.8906	18.9726	26.8898	19.616	27.1434	35.359	38.6098	39.7964	35.6448	27.9812	32.7422	36.5724
				417.36	51.662	19.1672	26.0674	19.6388	27.6252	34.2018	38.3866	40.2558	35.5088	27.993	32.646	36.7038
				417.62	51.3242	19.0764	26.8078	20.0138	28.0108	33.7384	38.5976	40.7404	35.2344	28.2408	32.4016	36.731
				417.88	50.5698	19.0254	26.4318	19.0714	27.6354	34.1726	37.784	41.2366	35.3648	28.5718	33.4746	36.9634
				418.14	50.7874	19.1516	25.9956	18.442	28.488	34.1654	36.8104	42.0176	36.6338	29.5836	34.441	36.7095
				418.4	51.3236	19.6916	25.916	17.957	28.1414	34.4306	36.1184	40.9654	36.4012	28.8586	33.6632	37.176
				418.67	50.8272	20.314	25.7248	17.9956	27.7526	35.3652	35.4696	40.0242	36.4484	28.3714	33.1818	36.7517
				418.93	50.3984	21.4448	24.9466	17.33	27.606	35.2706	35.6124	39.2628	36.1544	27.8124	34.4024	37.9281
				419.19	50.762	21.973	25.2372	17.5104	26.994	34.167	36.6926	40.2214	35.5016	26.8318	33.7902	37.0758
				419.45	51.2332	21.4734	25.4394	18.149	26.262	34.6824	37.108	40.2086	34.3938	25.8838	33.0204	36.8596
				419.71	51.4822	20.522	24.8812	18.6938	26.43	33.8926	37.4696	40.7042	34.7998	26.6656	32.9546	37.9553
				419.98	52.7388	20.2564	25.1594	18.5064	26.438	32.9018	37.8592	41.8	34.6248	26.8586	32.9356	38.9742
				420.24	54.1674	20.4264	25.7768	18.3462	26.3384	32.7788	37.0396	42.6234	34.8892	27.215	31.6126	37.7131
				420.5	54.7724	20.6916	26.3844	18.6692	27.3012	33.5244	36.332	42.6186	35.6784	27.7544	32.53	38.4832
				420.76	54.4204	21.7582	26.6142	17.9148	27.3318	32.0704	35.8502	43.447	35.7276	27.6412	34.2268	38.9479
				421.02	54.2234	21.9396	26.7332	17.4352	27.3694	31.8568	34.9788	43.7704	35.6894	28.1294	34.3082	36.9257
				421.28	54.5398	22.5268	27.021	17.6324	27.1244	31.7352	34.691	43.154	36.6538	27.3856	33.4734	37.7136
				421.55	54.6628	22.4178	26.9272	18.0496	27.0278	32.082	34.2254	42.9938	37.099	27.2136	32.7766	39.8402
				421.81	54.7608	21.7014	26.809	17.4564	27.2714	31.0166	34.2236	42.072	37.5182	26.5916	31.737	38.792
				422.07	55.6254	21.6836	27.2836	17.753	27.3854	31.2738	33.9892	40.7252	37.7954	27.5428	30.8356	39.1339
				422.33	56.0372	22.1886	27.5232	18.4946	26.79	30.5016	33.7924	40.3458	37.7916	27.309	32.3892	41.3244
				422.59	55.6718	22.3564	27.8626	18.65	26.0606	30.3568	34.0898	40.3502	36.6338	28.028	33.5262	40.1932
				422.85	55.9408	22.4538	28.1692	18.6632	25.5626	29.1348	34.536	40.6748	36.1278	28.8854	34.7232	38.0982
				423.12	55.1756	23.6064	27.7928	19.214	24.643	29.5276	33.9108	40.867	34.7278	29.6032	34.6594	38.3072
				423.38	55.0064	24.6372	27.8986	19.0684	24.4514	29.3214	34.239	41.3594	34.8258	30.2216	35.0524	37.8776
				423.64	55.2454	25.9486	28.8978	17.8334	24.8112	28.626	34.734	41.6972	34.9554	30.2848	33.8742	36.7018
				423.9	55.7958	26.7252	29.4944	17.743	25.3396	28.3822	34.5394	41.5116	35.278	30.4306	32.998	38.0684
				424.16	56.0304	27.108	30.4154	17.9502	25.387	29.3906	34.6818	40.9262	35.4812	30.5434	31.2358	40.0982
				424.42	57.3988	27.262	31.0482	17.66	25.5924	29.5992	35.0752	41.0846	36.2292	30.3316	30.5496	40.7427
				424.69	57.7876	27.0238	31.409	18.0932	25.195	30.2992	34.5798	41.0758	36.1022	29.3356	29.6356	40.8655
				424.95	58.4222	26.9718	31.7278	18.9996	24.949	31.6814	33.9768	40.6958	35.8056	28.9302	29.6042	41.427
				425.21	59.3968	26.3332	31.4336	18.9172	24.481	31.9262	33.5274	40.9492	35.7226	28.692	30.6504	39.599
				425.47	59.6204	26.8266	31.1918	19.1142	24.666	32.003	33.0824	41.1928	36.149	28.3926	32.3062	39.5928
				425.73	59.778	27.3412	30.8828	19.3562	23.9042	30.7534	32.2164	41.4464	36.0256	28.789	33.047	39.7798
				425.99	60.45	27.5544	30.9618	19.7594	23.7306	30.3246	32.7766	42.0298	35.7726	29.561	34.0862	40.607
				426.26	61.134	27.7866	31.1148	19.9154	23.8212	29.3338	32.6332	42.5686	36.0452	29.37	33.6452	40.7724
				426.52	61.0574	28.8998	31.2248	19.8816	24.047	29.3648	32.8244	42.7466	36.5876	30.2836	33.368	41.484
				426.78	60.9828	29.1004	30.8926	19.6032	24.2022	28.6104	32.5108	42.9256	37.0116	29.5668	33.449	41.9631
				427.04	61.3206	29.7856	31.1744	19.7618	24.695	28.8926	32.9046	42.9546	37.5514	28.993	33.2912	42.3625
				427.3	61.1176	30.264	31.415	19.2028	25.11	28.5236	31.7648	42.634	38.6822	27.9692	33.1338	41.1354
				427.56	60.6184	30.661	30.7968	18.047	24.8626	28.3178	32.2764	42.9914	38.7162	28.526	33.5702	40.8324
				427.82	60.3924	31.142	30.7656	18.1002	24.825	28.2252	32.574	43.021	38.7872	28.1778	33.7914	39.9856
				428.09	61.5844	31.2484	31.0662	18.2654	24.4664	28.65	32.394	42.8694	38.2658	28.9714	33.9774	38.0368
				428.35	61.7256	31.2194	30.8376	18.6586	24.6518	28.575	32.1872	42.1064	37.6	30.1484	33.6708	37.0557
				428.61	62.8078	31.7928	30.688	18.3334	24.2998	28.8894	32.6194	42.4924	36.5288	30.895	33.3086	37.3933
				428.87	62.9594	32.5364	31.3886	19.402	23.5404	28.7902	32.1586	41.3236	35.9566	31.016	32.6132	37.5697
				429.13	63.2128	32.7256	31.926	19.6354	23.262	28.2924	31.8418	41.017	35.4386	30.2534	32.4474	38.5806
				429.39	62.7672	33.2208	32.0378	19.555	22.1674	27.9648	31.8702	41.5362	34.6742	29.7902	32.4138	38.4842
				429.66	63.3692	33.6654	32.9734	19.3222	21.4322	27.186	31.1918	41.5496	34.7726	29.3488	33.1098	40.0124
				429.92	62.9246	33.9366	33.1188	19.297	21.0048	26.7274	30.8784	40.5742	34.696	29.8078	33.979	40.1937
				430.18	63.8102	33.4478	32.807	19.0196	21.4792	26.9556	30.9176	41.1944	34.8496	29.142	34.7632	40.0575
				430.44	64.072	33.2178	32.8484	19.1782	20.9582	26.7282	30.4624	41.175	34.6236	29.8356	34.1904	41.2222
				430.7	64.5612	33.3884	33.0964	19.4214	21.6006	25.8018	30.5544	40.644	35.5868	30.1084	33.224	41.9238
				430.96	64.6232	33.9184	33.2332	19.443	21.5076	25.9054	31.2016	41.4326	35.7758	30.5422	33.5018	41.0856
				431.22	64.9442	34.516	34.1222	19.6368	21.6374	25.735	31.5136	41.482	35.909	30.0884	32.1542	40.2996
				431.49	65.0442	35.2056	34.189	20.0036	21.4032	25.3444	31.5058	41.0014	36.3946	30.6568	32.2592	39.6926
				431.75	65.2992	36.053	34.8108	19.6002	21.7888	25.3106	30.8494	41.1658	37.0124	30.4858	32.3186	39.0212
				432.01	66.1992	37.1864	34.7492	19.3186	21.6676	25.4594	30.2568	41.5396	36.5728	30.861	32.6552	40.2771
				432.27	66.226	37.6688	35.1692	18.552	21.6934	24.9236	29.7342	41.2324	36.6624	30.6724	31.014	40.4708
				432.53	66.7074	38.0664	34.993	18.739	21.4266	24.3858	29.3258	41.0972	37.0774	31.1262	31.1014	42.2287
				432.79	67.1228	38.1892	35.6196	18.8768	21.3528	24.5672	28.5862	40.2876	36.926	30.9	29.9696	42.6464
				433.05	67.3902	38.285	35.4144	18.859	20.7666	24.5704	29.0602	39.584	36.7186	30.6402	29.833	43.7335
				433.31	67.103	38.33	35.9924	19.248	20.8686	24.516	29.0416	38.3606	36.8232	29.2884	30.0128	42.2465
				433.58	67.663	38.3612	35.9058	19.9538	20.962	24.9696	29.0042	37.6332	36.5588	28.854	30.7924	42.4191
				433.84	68.339	38.7808	36.1108	20.3114	21.3266	24.7302	28.7758	38.1234	36.3834	28.3086	30.871	41.1105
				434.1	68.3944	39.9048	36.3132	20.4538	21.5946	24.592	28.9464	38.9842	36.1162	28.7556	30.7802	41.0808
				434.36	69.1042	40.2342	36.5774	20.6608	21.7884	24.3618	28.3402	39.216	36.0302	29.1692	30.3612	39.5429
				434.62	68.9686	40.3454	36.3988	20.1906	21.9848	24.7376	28.2214	39.3546	36.3994	30.5364	30.068	39.6624
				434.88	69.6398	40.9352	36.7948	19.9532	21.735	24.9136	28.2404	39.5954	36.42	31.0284	31.2354	39.5636
				435.14	69.7444	40.4922	36.5344	19.8506	21.301	25.7904	27.9678	39.4036	36.426	31.1876	31.7898	40.9091
				435.41	70.2734	40.6722	36.7696	19.2408	21.4418	25.809	28.419	38.85	36.9006	31.0012	33.3828	41.9247
				435.67	70.4858	40.9996	37.3228	19.8422	21.6218	25.366	28.8732	38.3222	37.0504	31.2914	34.679	42.5438
				435.93	70.618	40.9096	38.1686	20.5716	21.2396	24.827	29.2844	38.7752	36.466	30.8864	34.3584	43.065
				436.19	70.562	40.488	38.3872	21.1308	21.2952	24.0914	29.1136	38.5532	36.6098	30.5258	33.6228	43.8092
				436.45	71.0712	40.7498	38.5268	21.4412	21.041	23.3434	28.7802	38.482	36.6772	30.6074	33.1278	44.048
				436.71	70.8998	40.817	38.2276	22.309	20.5288	22.9792	28.105	39.3582	36.365	30.7738	32.3762	44.2034
				436.97	71.4132	41.2532	37.9392	21.9232	19.8802	23.4872	27.7896	40.4446	36.4346	30.1776	31.0034	44.235
				437.23	72.2296	42.4842	38.4416	21.9722	20.2982	23.5576	26.7722	40.03	37.172	30.0904	31.4188	44.6047
				437.5	72.941	43.0716	38.7082	21.7522	19.9718	24.632	26.9894	40.5082	36.8472	30.4994	31.2342	44.3775
				437.76	73.071	43.7752	39.2156	21.6984	20.411	24.8728	27.1806	40.9486	36.9284	30.4518	30.3676	44.4892
				438.02	73.5058	44.2776	39.8568	21.079	21.08	24.7594	26.9822	40.1688	37.2442	30.4756	30.273	44.4081
				438.28	73.469	44.3368	39.8846	21.2304	21.369	24.6466	26.8022	39.9614	36.9362	30.565	30.346	45.2497
				438.54	73.8374	44.5996	38.7026	21.26	20.683	24.002	27.413	40.0348	36.156	30.7122	30.3494	45.9858
				438.8	73.281	45.1874	38.7056	21.487	20.6798	22.5156	26.9122	39.7742	36.496	30.0424	30.8198	46.4149
				439.06	73.1636	45.6216	39.1162	21.779	20.8974	22.211	27.0832	39.3936	37.0384	30.0632	32.8198	46.3425
				439.32	74.0128	45.6668	38.7274	22.4074	20.2132	22.1682	26.5788	39.6772	37	29.627	33.084	46.1282
				439.59	74.1728	46.4008	39.286	22.7022	20.6774	21.646	26.5868	39.1268	37.5834	29.5752	33.7052	45.8673
				439.85	74.3034	46.9778	40.3728	22.8116	21.155	21.8208	26.179	38.902	38.4826	29.7548	34.5294	44.7323
				440.11	74.4174	47.3104	40.4618	22.5436	20.9444	22.7162	26.0888	38.8642	38.2878	29.543	34.6528	43.7622
				440.37	74.432	47.535	41.5466	22.6312	20.8978	22.2996	25.7282	38.4624	38.1704	29.534	33.3534	42.3242
				440.63	73.9502	47.8484	42.74	22.3244	21.0616	22.206	26.1438	37.9902	38.0442	30.1772	33.3576	42.9945
				440.89	74.3674	47.8446	42.9346	22.1516	20.832	22.4274	25.8594	37.5108	37.9932	30.601	33.3352	43.8984
				441.15	74.867	47.5896	42.7126	22.1388	20.8724	22.5342	25.7408	37.0258	37.7312	31.0224	32.5816	46.5478
				441.41	76.0462	47.8138	43.205	22.9184	21.3908	22.2632	25.9398	36.508	38.2914	31.8054	32.2314	47.8583
				441.67	77.1242	48.246	42.2808	23.173	21.218	22.9264	25.8838	36.5776	37.8034	32.0576	32.6774	48.2683
				441.94	77.3976	48.5044	42.5422	23.7396	21.3046	22.6754	25.7612	36.515	37.7264	31.8648	32.6432	46.8753
				442.2	78.1872	48.894	43.1786	24.4266	21.9112	22.1488	26.0466	36.5536	37.6022	32.3996	32.0706	46.1392
				442.46	78.0904	49.2906	43.7592	24.8104	21.577	22.0194	25.7656	36.5648	37.3688	31.6568	32.1226	43.7119
				442.72	77.9328	49.3356	43.3584	24.8104	21.5044	21.8172	25.4384	37.3738	37.0588	31.5722	32.019	42.2115
				442.98	77.5746	49.5948	43.7998	24.8102	21.4572	21.1876	25.1418	37.5848	37.5212	31.619	32.2588	42.8962
				443.24	77.3426	49.9604	43.573	25.0958	21.5736	21.3522	24.6778	37.7654	37.6818	32.5114	32.6616	44.1151
				443.5	76.7756	50.3186	43.6282	24.8288	21.148	21.4296	23.874	37.6498	37.7034	32.3758	33.0384	44.1837
				443.76	76.2604	50.7884	43.9856	24.6426	21.4814	21.6002	23.9144	37.7158	37.971	33.031	33.5024	46.7818
				444.02	76.1632	50.9832	44.7844	25.0404	21.4198	21.6152	23.7688	36.8768	37.8196	33.0274	33.7654	47.853
				444.28	76.1546	51.2796	45.287	24.932	21.7862	21.2836	23.7808	36.721	37.3728	32.9	33.2814	48.4601
				444.55	77.2634	51.519	45.6202	24.6622	21.6284	20.8272	23.9338	36.4824	37.3814	32.453	32.4926	48.7607
				444.81	77.8156	51.9896	46.0146	25.015	21.635	20.7908	24.034	36.5788	37.154	32.243	32.8804	48.7722
				445.07	79.0514	51.3112	46.2606	24.7448	21.5716	20.5218	24.0158	36.2724	37.0786	32.1492	32.0696	47.432
				445.33	79.1918	51.9074	46.7824	24.3174	21.7392	20.2312	23.7002	35.8148	37.142	32.4436	31.4962	47.3485
				445.59	79.2182	52.359	46.6332	24.6826	21.616	20.345	23.3806	35.2872	37.4016	33.3482	31.945	45.934
				445.85	79.1316	52.5936	46.794	25.5786	21.8624	20.6032	22.786	35.3314	37.5244	33.6622	32.3612	44.6086
				446.11	78.8558	52.572	46.8108	25.4538	22.279	20.3576	22.7212	34.3896	38.0168	33.8694	31.5946	45.5374
				446.37	79.0552	53.9592	47.124	26.3854	22.4894	21.0814	22.6168	34.2336	38.3566	33.6346	32.4772	45.5489
				446.63	79.4728	54.4004	47.108	26.9644	22.7376	21.4048	22.3974	34.0012	38.6786	33.1414	33.1934	45.4482
				446.89	80.0264	54.4498	47.5042	27.2406	22.1648	22.0624	22.2024	33.6886	38.4198	32.1318	33.29	47.1006
				447.16	79.7496	54.9312	47.7638	27.1848	21.7918	22.255	22.6266	33.0774	38.274	31.899	33.931	48.8715
				447.42	79.8988	56.0086	47.8022	27.751	21.875	22.7156	22.2952	33.4054	38.7294	31.4296	34.7448	48.4174
				447.68	79.4146	56.2224	47.5932	28.2156	21.483	21.567	22.0874	33.7706	38.28	31.8858	33.7498	47.9053
				447.94	79.3218	56.6538	47.6256	28.7566	21.2042	21.1564	22.3318	33.8338	38.027	32.1922	34.3824	48.4864
				448.2	79.3556	57.1104	47.599	29.3038	21.7636	20.972	22.2088	34.028	38.2832	32.4408	34.5874	48.5013
				448.46	79.7758	57.3574	47.7992	29.7438	22.274	20.4722	21.6482	33.8162	38.4552	32.5588	34.5332	48.9851
				448.72	80.333	57.1434	48.1004	30.1872	22.146	19.9544	21.8962	33.4288	37.7934	32.9864	34.604	48.4275
				448.98	81.0974	57.1902	48.9078	29.7774	22.5734	19.9828	22.1006	32.6388	38.1624	33.4106	35.2522	49.1808
				449.24	81.2386	57.2422	49.3616	29.9622	22.9354	20.4508	21.6672	32.8104	38.518	33.6622	34.6216	49.8761
				449.5	81.314	57.4742	50.5464	29.3182	23.249	19.8972	21.644	32.2504	38.6542	34.2036	34.1898	50.5738
				449.76	81.2288	58.0652	51.6158	29.0146	23.4614	20.2264	22.0108	32.3974	38.8424	34.47	33.6074	49.5399
				450.03	81.2276	58.5674	51.705	28.4462	23.616	20.4614	21.7108	32.5456	39.086	34.7108	33.514	49.4061
				450.29	81.077	59.2464	51.423	29.124	23.599	20.3342	21.3172	32.8568	38.895	34.1346	33.5088	49.4728
				450.55	80.9452	59.4484	51.4958	28.9474	23.5468	19.6296	21.537	32.764	39.1268	34.036	32.5268	49.1602
				450.81	80.8428	59.6118	50.9004	30.1224	23.2128	19.4618	21.821	32.5482	39.0568	33.8002	32.3086	48.0798
				451.07	81.5886	59.9736	50.3336	30.1978	23.2888	19.5648	21.7962	32.1088	38.9852	33.35	32.5132	48.3383
				451.33	81.968	60.2856	50.7764	30.5116	22.9394	19.574	21.6458	31.7818	38.9306	32.8744	32.3994	50.1566
				451.59	81.5664	60.11	51.456	30.8328	23.1288	19.8116	21.6554	31.675	39.249	33.2438	33.193	49.727
				451.85	82.3364	60.3202	51.6246	31.6666	23.255	19.9748	21.4822	31.2394	39.0258	33.7964	34.206	50.0051
				452.11	82.1416	60.5342	51.7504	31.3834	23.555	20.0334	20.8422	31.348	39.154	34.1654	34.5762	50.6965
				452.37	81.8558	60.9406	52.1012	31.6136	23.3488	19.7212	20.4182	31.073	38.7642	34.4576	34.515	50.8313
				452.63	82.0172	60.718	52.5218	32.3054	23.4844	19.3692	20.2934	30.9404	38.7498	35.4518	34.7242	49.8094
				452.89	82.4654	61.2762	52.0044	32.2554	23.3806	19.6606	20.0936	30.49	38.2496	35.0628	33.8584	50.9962
				453.15	81.8916	61.7302	52.3466	31.8484	23.2046	19.6222	20.2442	30.098	38.0472	34.999	33.473	50.205
				453.42	82.613	62.6194	52.6678	32.3112	23.346	19.9098	20.4164	29.5178	38.0162	34.7112	33.411	50.0314
				453.68	82.8038	62.5452	52.3786	32.8326	23.6968	20.0916	20.505	28.902	38.2356	34.6276	33.4882	49.7538
				453.94	82.2266	62.6816	52.6844	32.7118	24.0068	20.5298	20.4478	28.5338	38.2394	34.3208	32.716	50.4194
				454.2	82.4086	62.8328	53.5798	33.134	23.9766	20.2354	20.6218	28.535	38.2218	34.9886	32.7892	48.8902
				454.46	82.5934	63.0762	53.887	33.5464	24.271	20.572	20.3744	28.5124	38.0908	34.9808	32.4218	49.7543
				454.72	82.4742	62.9298	54.386	33.5592	24.1524	20.103	20.4756	28.5754	37.8328	35.7556	32.3704	50.0933
				454.98	82.7034	63.1582	55.2748	34.0912	24.0934	20.13	20.3568	28.8506	37.707	36.1764	31.8558	51.0504
				455.24	83.374	63.6308	54.6244	34.9462	24.3504	20.034	20.6606	28.7558	37.7266	36.2974	30.8896	50.37
				455.5	83.4974	63.6752	54.5978	34.8926	24.8084	20.3556	20.247	28.0518	37.897	36.1148	29.0006	50.6625
				455.76	84.1106	63.8988	54.6774	34.8672	25.2114	20.1224	20.2684	27.849	38.4772	36.2968	28.4328	50.8711
				456.02	84.0518	64.3324	54.7242	34.8378	25.217	20.3112	20.358	27.2742	38.4358	35.7286	28.829	50.9291
				456.28	83.5132	64.812	54.5648	34.9922	25.2008	20.3632	20.332	27.0938	38.5274	35.7238	29.8824	51.7889
				456.54	83.4822	65.5204	55.0742	34.9452	25.082	20.5904	20.3726	26.9352	38.4558	36.1772	31.664	52.885
				456.8	83.4498	65.9458	55.212	35.523	25.0138	20.5572	20.3748	27.253	37.9936	36.4836	33.7288	54.2929
				457.07	83.2916	66.5502	54.7972	35.9004	24.864	20.8986	20.1282	27.1916	37.4924	36.5418	34.9964	54.3087
				457.33	83.5766	66.5326	54.8248	36.5138	25.2596	20.8722	19.8156	27.4596	37.1998	37.0722	35.0964	54.6473
				457.59	83.8254	67.0886	54.5928	36.6616	25.8898	21.1712	19.9494	27.7568	37.0828	36.691	35.0034	54.4238
				457.85	83.9974	67.079	54.7336	36.8584	25.967	20.873	19.5886	27.8	37.0834	36.5662	34.7784	53.3061
				458.11	84.3874	66.998	54.4364	36.822	26.1448	20.6104	19.6072	27.557	37.468	36.7212	34.3088	53.2653
				458.37	84.2424	67.0828	55.199	37.0888	26.4704	20.3082	19.7042	27.0422	37.235	36.7334	34.3374	52.7791
				458.63	83.6808	67.8078	55.8838	37.06	26.6978	20.6302	20.1554	27.2078	37.5104	36.5404	34.0882	53.2039
				458.89	83.8356	67.7684	56.821	37.2064	26.4472	20.1304	20.224	26.7574	37.686	36.7974	33.8784	53.1037
				459.15	83.8444	67.9324	57.4686	37.638	26.4504	20.0186	20.2048	25.9206	37.1542	36.6966	33.7578	53.5329
				459.41	83.144	68.2128	58.0724	37.9968	26.9146	20.3302	20.2398	25.5394	37.0286	36.6036	34.6362	53.1795
				459.67	84.0028	68.2644	58.7236	38.264	27.059	20.4574	20.1466	25.9264	37.192	36.7078	34.8842	53.284
				459.93	84.4404	67.8318	58.8808	38.747	27.1192	20.7308	19.8314	25.4458	37.202	36.605	36.2344	52.9742
				460.19	84.8238	67.6568	58.655	39.2928	27.3098	20.9192	19.5432	25.2672	37.3184	36.7804	36.5336	50.7929
				460.45	84.868	67.8902	58.6742	39.8898	27.9778	21.4236	19.7406	26.0586	37.5994	36.454	37.0356	50.2482
				460.71	85.353	68.545	59.107	40.161	27.9104	21.3378	19.8772	26.3556	37.6314	36.4506	37.0046	50.2841
				460.97	84.491	68.8124	58.4776	40.4048	28.0828	20.838	19.972	25.5784	37.6328	36.432	37.0896	50.4745
				461.23	85.2836	69.0736	58.2946	41.087	28.386	20.2246	19.9136	25.2546	37.7358	36.9846	36.0288	49.2925
				461.49	85.361	69.582	58.477	41.4224	28.5916	20.2702	20.0184	25.3042	37.4436	36.9188	35.8002	51.0432
				461.76	85.1212	70.2534	58.346	41.334	28.6612	20.0716	19.855	24.8582	37.6378	37.5132	35.3816	52.0445
				462.02	85.5622	70.5934	58.2364	41.2268	29.2134	19.8568	19.7912	24.0364	38.0696	37.4154	34.6556	51.2048
				462.28	85.7748	70.8974	58.5324	41.5464	29.547	20.5408	19.6718	23.8778	38.254	37.4444	34.537	51.668
				462.54	85.1456	71.3444	58.6776	41.5738	29.8446	20.7366	19.5508	23.8044	38.2098	37.5294	34.8806	52.6899
				462.8	84.9354	71.2846	58.7484	41.981	30.0758	21.0698	19.6336	23.2278	37.9596	37.7836	35.125	52.5125
				463.06	85.35	71.1524	58.826	41.9016	30.0474	20.9858	19.943	23.2358	37.7384	37.869	35.816	52.6242
				463.32	84.752	70.8362	58.9888	42.7832	30.0046	21.0808	20.0316	23.612	37.3552	37.8088	36.7	53.1459
				463.58	84.4946	71.167	58.9992	43.2868	29.5958	21.0588	20.0666	23.4624	36.9234	37.8918	37.0798	53.2433
				463.84	84.1468	71.5082	58.9146	43.3452	29.4622	21.394	20.033	23.4026	36.6792	37.3118	37.0388	53.3583
				464.1	83.761	72.0678	59.512	43.1456	29.8766	21.2606	19.8832	23.6246	37.1454	37.244	36.4636	53.8321
				464.36	82.9974	72.0254	59.6396	43.5106	30.4392	21.5446	19.3672	22.8686	37.2406	37.3402	35.6046	53.355
				464.62	83.2532	72.7832	59.6246	43.1456	30.3056	21.825	19.1348	22.1724	37.0778	37.727	35.1476	53.1819
				464.88	83.7752	72.9784	60.229	43.345	30.8662	22.0114	19.243	21.9822	37.258	38.1792	34.6866	53.1171
				465.14	84.1948	73.3202	60.9186	43.539	31.4086	22.2564	19.4834	21.6284	37.5822	38.7668	34.2198	52.2809
				465.4	84.664	73.1922	61.013	43.7782	31.4154	22.3542	19.714	21.0642	37.244	39.1002	34.689	51.6786
				465.66	84.8856	73.7266	61.9314	44.5028	31.4128	22.2086	20.0028	21.1324	37.0268	39.0124	35.517	51.8263
				465.92	84.8132	73.892	62.7108	45.2066	31.8408	22.2842	19.747	20.8182	36.937	38.8548	35.3014	52.1552
				466.18	84.2572	74.1156	62.748	45.475	32.0924	22.171	19.717	20.5908	36.7264	38.5326	35.3168	52.2252
				466.44	84.2294	74.2456	62.5186	46.3174	32.0068	22.2054	20.0212	20.2602	36.7486	38.1932	35.487	53.1531
				466.7	84.1908	74.9528	62.6692	46.792	31.9134	22.3328	19.8434	20.078	36.6494	38.0862	35.0106	52.6578
				466.96	84.217	75.1616	62.359	46.97	32.076	22.8018	19.944	19.8864	36.3372	37.8872	34.2984	52.8088
				467.22	84.0766	75.5188	62.4564	47.061	32.1682	22.9252	20.2966	19.9836	36.2514	38.1284	34.3736	53.2903
				467.48	83.9524	75.8514	62.6032	47.4216	32.5004	23.1054	20.3994	20.031	36.2012	38.288	34.3	52.6045
				467.74	83.885	75.8192	63.013	47.601	32.7982	23.139	20.1284	19.9452	35.8214	38.4384	34.4758	52.2641
				468	83.493	75.683	63.7744	48.0456	33.0908	22.952	20.2166	20.0226	35.5624	38.2844	34.825	52.8937
				468.26	83.3664	75.7826	64.1614	48.0568	33.0528	22.864	20.1922	20.4092	35.6082	38.6412	35.4268	53.1008
				468.52	83.1888	75.6844	64.0078	48.6248	32.9582	22.9298	20.0732	20.4042	35.3498	38.63	35.6776	52.4693
				468.79	83.6812	75.4226	64.1316	48.5112	33.0748	23.0854	20.0328	19.9936	34.9582	38.6648	36.2428	52.7733
				469.05	83.4628	75.346	64.4174	48.5756	33.1534	23.1074	20.076	19.8706	34.3506	38.8406	36.0454	53.1862
				469.31	83.506	75.4686	63.7684	48.8388	33.3176	23.7276	20.0444	19.619	34.3186	38.609	35.6454	52.5355
				469.57	83.355	75.4012	63.3966	49.2106	33.8208	24.0156	20.2378	19.2688	34.1018	38.5816	35.1008	51.785
				469.83	83.5306	75.6746	63.2004	49.2402	34.5934	24.2572	20.4666	18.9658	34.2624	38.7286	35.1814	52.2204
				470.09	83.2144	76.022	63.584	49.755	34.9218	24.4356	20.601	18.972	34.5688	38.7604	35.3714	52.1543
				470.35	83.4046	76.3188	63.234	49.852	35.0836	24.7114	20.5422	19.0338	34.68	39.035	35.2352	51.5477
				470.61	83.3748	76.7592	63.4346	49.8286	35.689	24.9322	20.5792	18.7476	34.5642	39.711	35.6086	52.2617
				470.87	83.4888	77.1978	63.968	50.1322	35.776	25.3728	20.4982	18.1044	34.2202	39.6906	36.1642	52.8635
				471.13	83.4896	77.1202	64.8872	50.5814	35.966	25.5412	20.5984	17.8706	33.9374	39.5364	36.0108	52.4381
				471.39	83.6138	77.2462	65.1128	50.9162	36.233	25.9474	20.4472	17.7572	33.5468	39.326	35.8122	52.3811
				471.65	83.2652	77.7822	65.324	51.3958	36.8678	26.2066	20.4474	17.485	33.3972	39.1506	36.0926	53.2231
				471.91	83.28	78.0198	65.4262	51.8556	36.9624	25.8346	20.6526	17.5412	33.3006	38.7502	35.9786	53.599
				472.17	83.575	77.917	65.5028	52.329	37.2528	25.6628	20.576	17.9134	33.4532	38.494	35.7364	54.1879
				472.43	83.3062	77.9258	65.413	52.4474	37.2646	25.9728	20.5648	17.9926	33.3462	38.6552	35.246	55.1863
				472.69	82.961	78.0242	65.5828	52.7626	37.4364	25.7656	20.7726	18.0778	33.1728	38.6436	34.9654	55.6399
				472.95	83.2098	78.0994	65.8876	52.7854	37.432	25.3438	20.9888	17.902	33.1044	38.4682	34.7894	54.8122
				473.21	82.8612	78.1946	65.8044	52.7726	37.4712	25.3876	20.7632	17.7008	32.6424	38.7688	34.6508	54.3404
				473.47	82.4242	78.6318	65.8534	52.8782	37.8872	25.3242	20.9446	17.52	32.514	38.7522	34.0528	53.7947
				473.73	82.574	79.0202	66.044	53.3766	38.0162	25.1244	20.9556	17.6972	32.2132	38.5766	34.3782	52.4684
				473.99	82.7326	79.3438	66.0726	53.882	38.1388	25.249	20.8962	17.485	32.1258	38.5182	34.4878	51.61
				474.25	82.7466	79.4314	66.3188	54.1522	38.6048	25.7658	20.83	17.5726	32.0292	38.6966	34.8984	51.143
				474.51	82.8838	79.5388	66.864	54.451	38.8026	25.7342	21.0614	17.4922	32.2092	38.4994	35.1942	50.956
				474.77	83	79.7	67.127	54.878	38.953	25.9204	21.2022	17.0664	31.9554	38.7008	35.9194	50.4568
				475.03	82.9722	79.7654	66.6942	55.0156	39.6044	26.46	21.3204	16.6416	31.9128	38.7878	36.197	51.118
				475.29	82.8028	79.6882	66.4038	55.039	40.0316	26.4932	21.5864	16.5924	31.813	39.0406	35.9732	51.1492
				475.55	82.9694	79.3168	66.2696	55.6416	40.2372	26.6168	21.8722	16.5026	31.7842	39.0038	35.6366	50.7536
				475.81	82.8658	79.1176	66.1878	55.9554	40.6522	27.1078	22.0914	16.1714	31.629	38.898	35.57	50.8193
				476.07	82.939	79.1858	66.6656	56.1312	40.9944	27.1298	22.3676	16.0962	31.6034	38.623	35.4426	50.1959
				476.33	82.7952	79.3962	67.0454	56.4182	41.1832	26.856	22.3468	16.1368	31.4152	38.4626	35.2142	49.2503
				476.59	82.6808	79.4734	67.4382	56.4804	41.3376	27.0972	22.1338	16.0514	31.2822	38.2426	35.0698	49.2815
				476.85	82.4534	80.1018	67.8188	56.6892	41.3574	27.2754	22.0116	15.8886	30.806	37.9056	35.6066	50.1053
				477.11	82.5484	80.3798	68.1464	56.9222	41.848	27.3302	21.857	16.1178	30.8238	37.695	36.2382	50.1288
				477.37	82.1366	80.2884	67.9636	57.0234	42.073	27.7008	21.7306	16.3182	30.662	37.6888	36.7422	50.44
				477.63	82.1076	80.4054	68.2928	57.2122	42.1008	28.2634	21.741	16.1922	30.4558	37.8224	36.8228	50.0453
				477.89	81.9912	80.7878	68.3102	57.8188	42.0986	28.416	22.0552	16.0864	30.2384	37.7738	36.7608	48.8964
				478.15	81.474	80.6408	68.261	58.3566	42.4334	28.6172	22.313	16.012	30.331	37.954	36.5636	48.3972
				478.41	81.0692	80.523	68.1424	58.492	42.2756	28.5498	22.5248	15.869	30.025	38.0694	36.247	47.8765
				478.67	80.8558	80.2636	68.1096	58.9044	42.4256	28.7124	22.4646	15.765	29.9888	38.0876	35.5032	48.1642
				478.93	80.778	80.544	68.1894	59.2906	43.0724	28.9308	22.677	15.6774	30.005	37.9022	34.8318	48.6974
				479.19	80.6982	80.483	68.3928	59.3954	43.416	29.2662	22.9036	15.5494	29.9496	37.9298	34.7094	48.8691
				479.45	80.7122	80.3008	68.5734	59.374	43.645	29.415	22.8424	15.3714	29.9748	37.7308	34.0422	48.5718
				479.71	80.8292	80.489	68.5004	60.154	44.0186	29.7392	22.9072	15.1206	29.7228	37.5244	33.6402	48.965
				479.97	80.9024	81.1918	68.5626	60.5386	44.2688	29.995	23.1362	14.7168	29.5876	37.0622	33.9616	48.2342
				480.23	80.281	80.828	68.4208	60.949	44.2814	29.9194	23.325	14.6816	29.179	36.9988	34.0856	47.6943
				480.49	80.1136	80.9694	68.4194	61.0464	44.7408	29.966	23.4278	14.7116	29.13	36.8474	33.928	48.9545
				480.75	80.2798	81.321	68.2176	61.2926	45.2372	30.2362	23.6272	14.353	28.7886	36.9192	34.1656	49.6795
				481.01	80.3902	81.359	68.6104	61.284	45.4796	30.7044	23.7088	14.4554	28.5434	36.824	33.9852	49.6301
				481.27	80.1944	81.5248	68.8662	61.6998	45.6156	30.6018	23.9606	14.5084	28.2142	37.0696	33.3768	49.3189
				481.53	80.1396	81.7522	69.3738	61.6664	45.8852	30.7594	23.9552	14.1606	28.4528	37.1774	33.5722	49.7634
				481.79	80.2402	81.6924	69.2234	62.0024	45.7752	31.1294	23.8144	14.1048	28.1314	37.3436	33.8766	49.164
				482.05	79.8708	81.6504	69.6666	62.2782	45.9702	31.2828	23.8088	14.4726	28.161	37.0902	33.672	48.7401
				482.31	79.6402	81.8858	69.9142	62.7292	46.4554	31.4514	23.98	14.5024	28.1714	37.1476	33.6162	48.1834
				482.57	79.464	81.4938	70.1718	62.7444	46.995	31.6618	24.0652	14.5152	28.0998	37.2224	33.9992	48.8216
				482.83	79.5492	81.1936	69.8354	63.1992	47.4356	31.946	24.1242	14.7662	27.8226	36.951	33.7714	48.5075
				483.09	79.1172	81.2472	69.897	63.6456	48.078	31.8602	24.3124	14.4866	27.494	36.6474	33.625	48.1949
				483.35	78.9046	81.1102	69.4116	63.8298	48.2124	31.7326	24.4898	14.4726	27.0692	36.2824	33.5052	48.1752
				483.61	78.7788	80.6914	69.2086	64.081	48.2748	31.4722	24.609	14.2524	26.9208	36.0726	33.4402	48.4404
				483.87	78.6906	80.8798	69.0106	64.1562	48.2964	32.032	24.5804	14.325	26.5724	35.799	33.5764	48.355
				484.13	78.536	81.0166	69.3208	64.1566	48.5986	31.8894	24.7526	14.1538	26.4472	35.586	34.0704	48.2332
				484.39	78.3742	80.8928	69.4844	64.2944	48.7848	32.343	24.9192	14.2456	26.296	35.6708	34.0756	47.934
				484.65	78.2178	81.251	69.9676	64.4806	49.1324	32.8708	25.1014	14.0476	26.2068	35.8356	34.0586	47.9101
				484.91	77.6332	81.3528	69.8212	64.335	49.549	33.46	25.321	14.2382	26.027	35.9866	34.1646	47.4732
				485.17	77.4848	81.2238	69.7466	64.3954	50.0344	33.497	25.4036	14.1304	26.0124	35.7796	34.2038	46.8757
				485.43	77.1852	81.534	69.8246	64.8512	49.9316	33.8134	25.7884	14.1976	25.5972	35.8224	33.9882	46.695
				485.69	77.1676	81.4752	70.1326	65.2902	50.1162	33.7868	26.1104	14.2966	25.6102	35.5868	34.0186	46.8834
				485.94	77.0508	81.5072	69.7096	65.9424	50.4926	33.7046	26.2474	14.4058	25.6422	35.5172	33.8824	46.5036
				486.2	77.1544	81.4666	70.0298	66.4744	50.6782	33.9154	26.2974	14.3046	25.5408	35.3318	33.8642	46.6259
				486.46	77.0282	81.59	69.8744	67.0084	50.8916	33.9546	26.5174	14.428	25.3186	35.3892	33.2854	46.46
				486.72	77.0078	81.4222	69.5978	67.2104	51.237	34.164	26.6438	14.6494	25.262	35.2034	33.042	46.1123
				486.98	76.9404	81.614	69.417	67.372	51.4912	34.4774	26.705	14.4344	25.1244	35.1768	32.8222	45.9287
				487.24	76.6758	81.4418	69.8126	67.3446	51.531	34.4804	26.764	14.5038	24.7374	35.1426	32.6722	45.5072
				487.5	76.2602	81.825	70.1364	67.96	52.0052	35.0066	26.9036	14.7234	24.562	34.818	32.4808	45.2329
				487.76	75.8816	81.8938	70.5192	68.4658	52.1498	35.3686	27.0586	14.6982	24.4834	34.5554	32.5578	45.5062
				488.02	75.6304	81.9776	70.8456	68.6714	52.37	35.6906	27.1444	14.564	24.3064	34.5026	31.9894	45.9872
				488.28	75.3538	81.959	70.8514	68.7224	52.8092	36.0166	27.2096	14.7214	24.177	34.455	31.6188	46.2826
				488.54	75.5106	81.9552	71.0764	69.0038	53.1148	36.5008	27.4492	14.592	24.088	34.5022	31.9086	46.7477
				488.8	75.668	81.5942	70.7374	68.8056	53.1096	36.3462	27.6476	14.4838	23.7738	34.5634	32.0372	46.459
				489.06	75.745	81.288	70.946	69.0404	53.4944	36.5268	27.7082	14.397	23.4964	34.55	31.947	46.5712
				489.32	75.6348	81.2544	70.8126	69.455	53.8224	36.6212	27.8226	14.5216	23.3578	34.3656	32.0262	46.3929
				489.58	75.6282	81.0112	70.6878	70.1856	54.0686	36.4984	27.877	14.5328	23.2762	34.033	32.0902	45.9622
				489.84	75.43	80.8406	70.4442	70.6792	54.4502	36.5846	28.1314	14.5272	23.1224	33.6814	31.6614	45.4175
				490.1	74.9338	80.849	70.6028	70.9926	54.8528	36.7984	28.2532	14.646	22.9138	33.5232	31.3724	45.4353
				490.36	74.501	80.9436	70.4908	71.0452	55.1818	36.912	28.7462	14.8202	22.8184	33.6234	31.0766	45.3374
				490.62	74.4094	81.0034	70.268	71.1116	55.3152	36.9802	29.0686	14.8454	22.6368	33.6078	31.2014	44.8579
				490.88	73.9426	81.311	70.281	71.2962	55.4936	37.302	29.3266	14.8968	22.205	33.433	31.1196	44.7975
				491.14	73.3852	81.2814	70.125	71.1126	55.675	37.3182	29.548	15.084	21.923	33.2586	31.0402	44.2125
				491.4	73.2276	81.2046	69.7544	71.4464	55.8838	37.5242	29.7412	15.1492	21.9626	33.1704	30.962	43.6687
				491.66	73.387	81.1846	69.656	71.4352	56.111	37.7412	29.6866	15.1724	21.8058	32.9466	31.0948	43.3038
				491.92	73.1234	80.8484	70.0628	71.6822	56.5878	38.0862	29.6882	15.1642	21.6302	32.7382	31.2094	43.4846
				492.18	73.073	80.3998	70.4672	71.3882	56.721	38.3394	29.8682	15.1968	21.6642	32.6968	31.3022	43.651
				492.44	72.9016	80.4406	70.8634	71.6054	56.8406	38.965	29.6128	15.1686	21.4848	32.7134	31.2114	43.7656
				492.7	72.83	80.2912	71.1222	71.9616	57.0616	39.1098	29.58	15.2168	21.354	32.6682	30.8664	43.9857
				492.95	72.4252	79.8992	71.2962	72.6958	57.203	39.2648	29.7494	15.0794	21.273	32.6666	30.7152	43.6788
				493.21	72.226	79.686	71.0936	72.9882	57.4668	39.2672	30.107	15.018	21.123	32.8308	30.7004	43.417
				493.47	71.9486	79.7726	71.2066	73.439	58.0538	39.3948	30.3054	15.0714	20.8534	32.8198	30.4778	43.2093
				493.73	71.7576	79.62	71.4226	73.5698	58.5586	39.4848	30.5714	15.0776	20.9124	32.641	30.49	42.9408
				493.99	71.6592	79.4064	71.18	73.326	58.952	39.8128	30.9174	14.9954	20.9434	32.4098	30.6694	42.8468
				494.25	71.3514	79.2454	71.0984	73.146	59.3756	40.0588	30.8924	15.2034	20.799	32.1738	30.393	42.6311
				494.51	71.2626	78.878	71.1838	73.5168	59.7354	40.543	30.796	15.2474	20.6478	31.7958	30.0298	42.1664
				494.77	71.2692	78.3608	70.9292	73.8864	60.096	40.9018	30.9832	15.3288	20.7708	31.6218	30.1412	41.5166
				495.03	71.3654	78.2158	70.715	74.426	60.3284	41.3168	31.4138	15.5262	20.6368	31.6164	30.154	41.907
				495.29	70.977	78.0032	71.1388	74.8598	60.4942	41.3152	31.6792	15.5954	20.3444	31.376	30.0552	41.9775
				495.55	70.7314	78.1036	70.957	75.3112	60.6546	41.4446	32.1406	15.6922	20.2188	31.16	30.0216	42.0288
				495.81	70.4368	78.1978	70.693	75.3928	61.026	41.372	32.4048	15.819	20.2554	30.8688	30.1236	42.4354
				496.07	70.2136	78.5612	70.804	75.2884	60.8512	41.2554	32.4912	15.9668	19.9532	30.8476	30.2358	42.6541
				496.33	69.9032	78.3014	70.4322	75.4168	60.9148	41.2922	32.4988	16.2062	19.6202	30.6556	30.4832	42.2503
				496.59	69.843	78.4292	69.8946	75.8288	61.0772	41.5564	32.542	16.5106	19.4472	30.5398	30.346	41.9631
				496.85	69.672	78.2454	69.9998	76.1806	61.3068	41.7752	32.5686	16.5774	19.3228	30.5228	30.0476	42.0082
				497.11	69.1146	78.0932	70.1706	76.2528	61.2326	42.1046	32.7846	16.8774	19.1152	30.432	29.99	41.3661
				497.37	68.7346	77.7416	69.8174	76.798	61.5828	42.42	33.0764	17.0354	18.922	30.11	29.751	41.0472
				497.62	68.3542	77.398	69.9338	76.9218	61.6978	42.7022	33.4326	16.9644	18.858	30.0074	29.4406	41.0515
				497.88	67.8784	77.1128	70.276	77.0492	61.9678	42.7448	33.6504	16.9356	18.7262	30.1144	29.5874	40.5418
				498.14	67.8682	77.0534	70.414	77.0062	62.316	43.0288	33.6772	17.1194	18.4994	29.987	29.836	40.3246
				498.4	68.0296	77.2666	70.3148	77.4362	62.3436	43.3476	33.9118	17.227	18.365	29.9056	29.7862	40.2037
				498.66	67.9896	77.1208	70.3628	77.3414	62.7198	43.5308	33.9978	17.1796	18.3208	29.9764	29.5658	40.3174
				498.92	67.7888	77.3286	70.6326	77.4206	63.2842	43.7196	34.0802	17.2212	18.2682	29.784	29.1754	40.1241
				499.18	67.6462	77.3338	70.611	77.4748	63.7658	44.1696	34.126	17.3862	18.2412	29.664	29.1302	40.5571
				499.44	67.5204	77.1596	70.3836	77.7382	63.781	44.348	34.649	17.5176	18.141	29.4948	28.8978	40.5797
				499.7	67.2858	76.5456	70.4444	77.8304	64.3592	44.5348	34.9408	17.7164	17.9938	29.3774	28.621	40.7221
				499.96	66.9808	76.4064	70.3732	78.1116	64.6672	44.7636	35.287	17.939	17.9612	29.0348	28.3274	40.115
				500.22	66.825	76.1088	70.2744	78.523	64.9474	44.802	35.3928	18.1642	17.842	28.7066	28.3792	40.0484
				500.48	66.5786	75.813	70.1832	78.8556	64.9016	44.8234	35.5726	18.2236	17.568	28.3052	28.2722	39.6604
				500.74	66.542	75.5218	70.0702	78.944	65.2284	44.8888	35.4834	18.2866	17.4968	28.0876	28.0432	39.1397
				501	66.2884	75.5478	69.6568	79.2896	65.437	45.2894	35.3918	18.1712	17.442	28.0056	27.5912	38.7484
				501.25	66.2492	75.615	69.5992	79.5058	65.7446	45.6632	35.3644	18.301	17.2974	28.111	27.691	39.0625
				501.51	66.1608	75.3414	69.5582	79.3796	66.0652	45.771	35.556	18.4184	17.2222	28.3206	27.5852	39.0524
				501.77	66.3204	75.2316	69.6922	79.282	66.3422	46.0348	36.1854	18.511	17.1758	28.3864	27.0448	38.9949
				502.03	65.7918	75.356	69.8596	79.5106	66.5394	46.3102	36.481	18.5804	16.9666	28.3112	26.9834	38.8203
				502.29	65.6564	75.393	70.1558	79.6738	66.5006	46.0914	36.6838	18.8568	16.6794	28.2976	27.174	39.1982
				502.55	65.4044	75.058	70.2648	79.7318	66.252	45.9066	36.8974	18.9776	16.4776	27.9256	26.8732	38.9033
				502.81	65.3022	75.2734	69.8988	79.9934	66.3096	46.1556	37.1324	19.2812	16.2772	27.6216	26.5592	38.5106
				503.07	64.9206	75.2452	69.7134	80.5506	66.4584	46.4942	37.0464	19.5402	16.116	27.415	26.5446	38.2238
				503.33	64.8674	74.9154	69.646	80.879	66.8592	46.6616	37.3302	19.7312	16.1558	27.1456	26.3688	38.3892
				503.59	64.7228	74.455	69.8722	81.0838	67.117	46.8942	37.4424	19.7236	16.1786	26.8142	26.3544	38.103
				503.85	64.6516	74.0352	69.8878	81.5542	67.4372	47.3946	37.714	19.8032	16.1102	26.6658	26.5162	37.7251
				504.11	64.489	73.3576	70.008	81.8226	67.4364	47.503	38.0184	19.8246	15.9632	26.5274	26.8642	38.137
				504.37	64.2914	73.0164	69.8292	81.726	67.6326	47.8114	37.9444	19.8532	15.9066	26.4382	26.622	38.3312
				504.62	63.8902	72.5492	69.6904	81.9618	67.6758	48.2598	38.1918	20.0686	15.897	26.4818	26.7834	38.3614
				504.88	63.5644	72.3692	69.346	82.1986	68.1372	48.6716	38.4018	20.3024	15.9218	26.395	26.6352	38.2602
				505.14	63.1498	72.4938	69.53	82.2052	68.5902	48.9836	38.4588	20.619	15.8338	26.5016	26.3886	38.1461
				505.4	62.9074	72.2328	69.5	82.5456	68.7954	49.3812	38.276	20.8218	15.755	26.43	26.0738	37.4268
				505.66	62.8498	71.9784	69.3898	82.8854	69.101	49.3046	38.7024	20.8274	15.7714	26.2614	26.3882	37.1617
				505.92	62.7728	71.9556	69.1652	82.8588	69.5596	49.1968	38.8232	20.8292	15.684	25.9898	26.253	36.5973
				506.18	62.833	71.6838	69.0456	82.5048	69.862	49.4684	39.0994	21.089	15.5376	25.967	25.7466	36.3705
				506.44	62.5896	71.0974	68.7938	82.5008	70.1424	49.5394	39.4632	21.4816	15.5774	25.6596	25.2664	36.8294
				506.7	62.4214	71.0626	68.7456	82.592	70.59	49.6418	40.0798	21.6206	15.5416	25.5034	24.9202	37.2408
				506.96	62.2178	70.9958	68.7356	82.642	70.8774	50.0106	40.2922	22.0138	15.4362	25.4452	24.5004	37.235
				507.22	62.166	70.6246	68.896	82.4174	71.0458	50.3276	40.4362	22.395	15.1554	25.4298	24.3968	37.1559
				507.47	61.7156	70.3446	69.089	82.7302	71.337	50.2876	40.5578	22.5664	15.0232	25.2422	24.55	37.4196
				507.73	61.6094	70.3462	68.9936	82.8038	71.4226	50.4202	40.5962	22.5806	14.8344	25.1472	24.8484	37.5755
				507.99	61.2214	70.2722	68.9302	82.6138	71.8766	50.6818	40.5468	22.679	14.92	24.867	24.8744	37.2326
				508.25	60.8326	69.9466	68.7982	82.5554	72.3608	50.8318	40.6176	22.8926	14.7466	24.5558	24.811	36.9502
				508.51	60.4768	69.6468	68.5566	82.7928	72.8646	50.8942	40.6318	23.0038	14.746	24.491	24.8336	36.7939
				508.77	60.6526	69.4604	68.334	82.81	73.0888	51.2834	40.8696	23.134	14.7656	24.329	24.7238	36.2117
				509.03	60.6822	69.0906	68.2332	83.0934	73.3572	51.6688	41.2512	23.2706	14.7638	24.0386	24.377	35.6876
				509.29	60.7288	68.8176	68.2268	83.3624	73.254	51.8674	41.3522	23.6586	14.6584	24.0032	24.2898	35.562
				509.55	60.7248	68.4672	68.2682	83.5014	72.9842	51.9106	41.5586	23.723	14.5968	24.0652	24.3158	35.4421
				509.81	60.4904	68.5956	68.1584	83.9832	72.8758	52.4082	41.801	23.891	14.5374	23.9326	24.1366	35.2134
				510.06	60.1072	68.6852	67.9538	83.952	72.8578	52.7842	41.9358	24.0924	14.3936	23.7904	23.904	35.0422
				510.32	59.6574	68.507	67.5622	84.085	73.0956	52.7966	42.0252	24.083	14.2104	23.83	23.9556	34.6888
				510.58	59.2774	68.1658	67.3336	84.3896	73.1728	53.046	42.3962	24.209	14.0414	23.6426	23.7288	34.4318
				510.84	58.9734	68.117	67.2848	84.6162	73.5448	53.5046	42.5892	24.6556	13.9124	23.3952	23.5994	34.3536
				511.1	58.905	67.892	67.3224	84.4326	73.5638	53.8394	42.8902	25.0468	13.8954	23.1312	23.6842	34.7482
				511.36	58.576	67.254	67.2864	84.5952	73.6874	53.8942	43.1068	25.3244	13.862	22.9454	23.6692	34.6629
				511.62	58.2538	66.9622	67.4906	84.58	73.6966	54.2334	43.1274	25.955	13.8014	22.6432	23.6524	34.3752
				511.88	57.9594	66.8906	67.4056	84.4028	74.0914	54.3666	43.601	26.0842	13.7786	22.8692	23.703	34.074
				512.14	57.6476	66.7454	67.2604	84.6308	74.2982	54.3972	43.8254	26.2258	13.9072	22.7902	23.3728	34.2774
				512.39	57.542	66.6072	66.868	84.8986	74.6892	54.6432	44.0662	26.376	13.91	22.7618	22.917	33.6386
				512.65	57.5718	66.737	66.8056	85.1018	75.153	54.8724	44.2204	26.6722	13.9272	22.714	22.7022	33.3888
				512.91	57.5924	66.6062	66.5948	84.9666	75.4492	55.0644	44.5654	26.6304	13.9146	22.7478	22.711	33.5576
				513.17	57.301	66.2942	66.7702	84.9966	75.4046	55.2076	44.4376	26.885	13.8176	22.3364	22.8522	33.665
				513.43	57.1674	66.098	66.7996	84.8068	75.6552	55.429	44.5752	27.152	13.6744	22.1964	23.0286	33.3346
				513.69	56.899	65.5794	66.8568	84.8168	75.7554	55.4264	44.669	27.469	13.5774	22.0706	22.9954	33.7096
				513.95	56.3166	65.0314	66.8424	84.8448	75.7324	55.7604	44.9376	27.5924	13.5538	21.916	22.9908	33.924
				514.21	56.0282	64.687	66.9374	85.0518	76.0912	56.1256	45.0876	27.7626	13.5762	21.848	22.8312	33.7974
				514.47	55.9196	64.2788	66.705	85.2274	76.4138	56.6984	45.4902	27.8924	13.5962	21.8422	22.4258	34.0242
				514.72	55.834	63.8356	66.85	85.158	76.6476	56.9954	45.844	28.0624	13.633	21.8528	22.1846	33.6554
				514.98	55.6908	63.7612	66.9882	85.0196	76.8564	57.2322	45.9692	28.2376	13.4736	21.757	21.9762	33.2881
				515.24	55.8082	63.7426	66.7098	85.094	77.1496	57.0814	46.3066	28.5494	13.445	21.6698	22.0586	33.0378
				515.5	55.6272	63.7038	66.433	85.1036	77.2026	57.1182	46.6724	28.9938	13.4138	21.5144	21.829	32.8455
				515.76	55.4832	63.6446	66.1088	85.1816	77.4392	57.2504	46.6486	29.2088	13.3652	21.2992	21.6472	32.7645
				516.02	55.2788	63.4684	65.9514	85.4814	77.5186	57.6276	46.6674	29.4324	13.2558	21.0886	21.514	32.6302
				516.28	55.0228	63.095	65.7322	85.58	77.6858	57.7982	46.8268	29.6276	13.2388	20.9084	21.4186	32.2078
				516.54	54.683	62.7218	65.7616	85.817	77.7706	58.1794	46.8898	29.6894	13.06	20.8064	21.3664	32.1919
				516.8	54.5104	62.5512	65.844	85.9648	77.6992	58.5052	46.8912	29.819	13.0126	20.6364	21.4486	32.0049
				517.05	54.3406	62.4488	65.9418	85.707	77.8552	58.6424	47.1386	29.9826	13.069	20.5218	21.2736	31.7091
				517.31	54.2836	62.2488	65.6784	85.7484	77.9638	58.9102	47.4972	30.283	13.0868	20.4166	21.4448	31.8414
				517.57	54.0846	62.147	65.5534	85.9256	78.026	59.247	47.8826	30.4656	13.1222	20.2794	21.5222	32.0203
				517.83	53.8756	62.1182	65.2146	85.6602	78.3454	59.484	48.1358	30.8378	13.2674	20.0908	21.1598	31.7148
				518.09	53.7482	61.8308	65.1026	85.69	78.5824	59.6028	48.4094	31.1104	13.3064	19.9178	20.9732	31.805
				518.35	53.6842	61.4158	65.0326	86.3008	78.3008	59.8208	48.4874	31.692	13.167	19.7316	20.9322	31.8371
				518.61	53.5398	61.1704	64.9294	86.3298	78.2696	59.8946	48.6146	31.9058	13.0344	19.4582	20.712	31.5432
				518.86	53.3962	60.8608	64.8294	86.046	78.3366	59.9128	48.7902	32.144	13.1202	19.234	20.4432	30.9298
				519.12	53.1402	60.541	64.7916	86.2112	78.1244	60.1524	48.9244	32.1798	13.0858	19.1242	20.3606	30.9788
				519.38	52.9618	60.203	64.401	86.2758	78.3336	60.547	49.2448	32.3496	13.0726	18.8964	20.0156	30.623
				519.64	52.6942	59.9368	64.2222	85.7644	78.5752	60.715	49.4388	32.512	13.0296	18.8354	19.8974	30.0456
				519.9	52.4162	59.6146	64.233	85.5092	78.827	60.9184	49.495	32.6636	13.1322	18.9974	19.7596	30.2734
				520.16	52.317	59.1742	64.3144	85.7106	79.1498	61.3534	49.5758	33.0166	13.0968	19.1434	19.795	30.9246
				520.42	52.4026	59.0024	64.6204	85.5974	79.5308	61.7472	49.6866	33.5892	13.2238	19.2994	19.804	30.3909
				520.68	52.2734	58.6608	64.6826	85.579	79.6132	61.7398	49.8206	33.9734	13.3284	19.3458	19.7958	30.2806
				520.93	52.251	58.486	64.6666	85.8154	80.1348	61.6986	50.0666	34.2128	13.4516	19.224	19.6838	30.307
				521.19	52.1398	58.2526	64.4744	85.9048	80.5594	61.8032	50.5124	34.633	13.5306	18.9806	19.5172	29.6903
				521.45	51.9358	58.1688	64.1366	85.8308	80.6142	61.7358	50.8806	34.9282	13.4984	18.7972	19.3612	29.322
				521.71	51.4552	57.8568	63.6628	86.0764	80.8514	61.8388	51.1792	34.9898	13.4654	18.494	19.3936	29.6524
				521.97	51.242	57.6236	63.5146	85.906	81.0058	62.031	51.3516	35.088	13.4786	18.3786	19.2958	29.5277
				522.23	50.8468	57.3998	63.2992	85.7314	80.9042	62.4416	51.5054	35.1982	13.5168	18.3516	19.3446	29.5316
				522.49	50.5566	57.107	63.299	85.7996	80.9842	62.3794	51.4464	35.3462	13.5656	18.2316	19.29	29.6956
				522.74	50.1282	56.668	63.2916	85.7618	81.0324	62.578	51.4752	35.4294	13.6856	18.0976	19.087	29.4467
				523	50.1372	56.3062	63.2708	85.2802	81.0522	62.5346	51.6784	35.7392	13.6448	17.882	18.7996	29.2928
				523.26	49.9042	55.838	63.3244	85.4586	81.226	62.43	51.8092	36.1086	13.6544	17.6092	18.6588	29.2472
				523.52	49.7154	55.4286	63.0892	85.3714	81.4046	62.504	52.304	36.3436	13.753	17.4344	18.5174	29.2122
				523.78	49.585	55.0948	62.6146	85.3732	81.3208	62.9566	52.5804	36.7098	13.7236	17.3932	18.4118	29.007
				524.04	49.4776	55.0402	62.5572	85.1334	81.531	63.1836	52.843	37.1006	13.8334	17.2604	18.2834	28.948
				524.3	49.2378	54.7614	62.4732	85.3846	81.4538	63.4668	52.9044	37.3004	13.8448	17.2792	18.3146	28.5682
				524.55	48.9588	54.7504	62.2252	85.1624	81.6118	63.8032	52.9972	37.6014	13.7868	17.419	18.35	28.504
				524.81	48.709	54.7738	62.2722	85.3402	82.0636	63.944	52.749	37.8474	13.809	17.2236	18.2144	27.9799
				525.07	48.2844	54.7346	62.2442	85.2634	82.2184	64.23	53.1064	37.997	13.878	17.0586	17.9264	27.7511
				525.33	48.1212	54.6698	62.0012	85.4328	82.5706	64.3618	53.2856	38.326	13.835	16.9158	17.8556	27.3589
				525.59	47.906	54.3684	61.7058	85.272	82.8076	64.5808	53.4832	38.6032	13.8574	16.7996	17.8734	27.6044
				525.85	47.8698	54.1376	61.7178	84.9932	82.9066	64.875	53.7134	38.904	13.9874	16.6546	17.5414	27.4265
				526.11	47.9288	53.6746	61.486	84.923	82.9692	64.9644	53.7166	39.3536	14.0072	16.675	17.4494	27.7727
				526.36	48.0304	53.4886	61.3628	84.7818	83.0562	64.9628	53.4954	39.6628	14.1486	16.5762	17.3542	27.7267
				526.62	47.8314	52.9466	61.1248	84.6518	83.04	64.9736	53.7476	39.8698	14.21	16.5132	17.3588	27.6629
				526.88	47.6292	52.7062	61.2096	84.8278	83.1712	65.0768	54.2572	40.1632	14.3088	16.4382	17.2458	27.0328
				527.14	47.2162	52.1848	60.9828	85.073	83.3112	65.203	54.4558	40.438	14.3196	16.4806	17.3248	26.8631
				527.4	46.9162	51.9142	61.07	84.9034	83.2138	65.51	54.8516	40.8654	14.3676	16.4814	17.259	26.3524
				527.66	46.6768	51.444	61.0218	84.7888	83.3302	65.873	55.2262	41.1858	14.3642	16.4924	17.252	26.0728
				527.91	46.6402	51.1092	61.215	84.757	83.0022	66.0868	55.2288	41.447	14.3978	16.6238	16.947	26.0488
				528.17	46.7554	50.834	61.0912	84.6768	83.0206	66.402	55.0762	41.7776	14.5962	16.4826	16.5658	25.9664
				528.43	46.8804	50.8486	61.0288	84.7276	83.0652	66.5894	54.9096	41.9942	14.7256	16.2298	16.4124	25.6115
				528.69	46.702	50.8478	60.9132	84.63	83.0964	66.7226	55.0942	41.9076	14.8006	16.1124	16.5198	25.5808
				528.95	46.415	50.774	60.9892	84.6828	83.0732	66.5564	55.1876	42.2156	14.876	16.1142	16.5802	25.5089
				529.21	46.0496	50.697	60.9264	84.2914	83.2752	66.7128	55.3814	42.5404	14.9064	15.843	16.551	25.3866
				529.46	45.7496	50.6936	60.896	83.8584	83.2334	66.6518	55.5846	42.7476	14.826	15.8094	16.4636	25.5171
				529.72	45.3464	50.423	60.6238	83.6044	83.0546	66.783	55.9232	42.9856	14.8724	15.8394	16.5962	25.7985
				529.98	45.1668	50.005	60.243	83.5318	82.9794	66.8846	56.1492	43.3048	14.9482	15.7632	16.4116	25.7381
				530.24	44.853	49.7092	59.8964	83.1352	82.8728	67.0482	56.3258	43.4724	15.0732	15.4826	16.1946	25.7031
				530.5	44.8158	49.4068	59.4562	83.2276	83.0446	67.3294	56.7278	43.5348	15.26	15.4422	16.1898	25.6494
				530.76	44.508	49.1814	58.988	83.2252	83.1092	67.6216	56.9516	43.709	15.2734	15.4594	16.3096	25.6873
				531.01	44.2306	49.048	58.7922	83.2642	83.2444	67.6948	57.1594	43.8528	15.3362	15.3506	15.9148	25.9222
				531.27	44.0546	48.8596	58.6392	83.276	83.4158	67.7334	57.2568	44.3698	15.4594	15.2292	15.6684	25.8647
				531.53	44.137	48.4546	58.518	83.5312	83.9192	67.9156	57.4134	44.648	15.5606	15.3246	15.5558	25.646
				531.79	43.7702	48.3694	58.4854	83.3742	83.8194	67.7968	57.2774	45.0158	15.6136	15.2236	15.5164	25.6249
				532.05	43.6938	47.9892	58.5276	83.3126	83.7904	67.8368	57.1662	45.4236	15.8688	15.2492	15.4456	25.248
				532.31	43.6532	47.7158	58.6154	82.8566	83.933	67.8224	57.286	45.6452	16.0434	15.2562	15.6576	24.7767
				532.56	43.5474	47.4786	58.6002	82.7804	84.1682	68.0234	57.6318	45.8248	16.2014	15.2044	15.6914	24.6093
				532.82	43.225	47.3662	58.3928	82.8816	84.04	68.1702	58.0504	46.1732	16.2608	15.0608	15.7838	24.2526
				533.08	43.2512	47.1544	58.2882	82.7024	84.274	68.3248	58.3386	46.456	16.4202	15.0002	15.7166	23.9442
				533.34	43.0046	46.9846	58.0402	82.628	84.5126	68.4594	58.745	46.5368	16.6116	14.6894	15.572	24.148
				533.6	42.8562	46.7132	57.8656	82.5728	84.5674	68.7902	58.9514	46.738	16.7034	14.6098	15.3808	24.0114
				533.86	42.6652	46.555	57.8234	82.3698	84.5404	69.0084	59.088	46.9422	16.803	14.6082	15.4604	23.8733
				534.11	42.4948	46.4378	57.846	81.73	84.2396	69.3168	59.0338	46.8876	16.8944	14.6372	15.3034	24.0109
				534.37	42.2602	46.144	57.6402	81.6396	84.385	69.5772	59.2472	47.0388	16.988	14.727	15.2064	23.8061
				534.63	42.092	45.9672	57.6214	81.5408	84.41	69.573	59.3908	47.4776	17.0194	14.7942	15.1726	23.2489
				534.89	41.9152	45.7624	57.5842	81.769	84.177	69.7062	59.6802	47.9408	17.079	14.707	15.0396	22.9732
				535.15	41.5146	45.6434	57.326	81.7024	84.073	69.7262	59.8318	48.29	17.1154	14.7982	14.6932	22.7689
				535.4	41.408	45.2376	57.2266	81.8308	84.3122	69.4466	60.0798	48.685	17.1906	14.7804	14.6064	22.5383
				535.66	41.2102	45.1166	57.0844	81.9526	84.3396	69.4998	60.049	48.9562	17.357	14.7438	14.5754	22.6385
				535.92	40.9816	44.9444	57.1194	81.7358	84.2668	69.4936	60.0794	48.9404	17.5226	14.6508	14.5992	22.8768
				536.18	40.7322	44.7912	56.7758	81.3838	84.283	69.3522	60.2328	49.1602	17.7188	14.5764	14.538	22.7776
				536.44	40.7438	44.4166	56.637	81.1136	84.327	69.3596	60.426	49.3134	17.9952	14.4444	14.7258	22.4803
				536.7	40.4968	44.2926	56.5172	80.8038	84.4106	69.5238	60.6098	49.6118	18.3048	14.4018	14.621	22.5901
				536.95	40.2012	43.9134	56.5044	80.5544	84.2812	69.588	60.9478	49.804	18.3802	14.247	14.605	22.6275
				537.21	39.9266	43.635	56.0446	80.4786	84.5868	69.6448	61.3634	50.1414	18.5218	14.2288	14.3644	22.2506
				537.47	39.6116	43.448	55.9596	80.3364	84.889	69.8398	61.702	50.233	18.6862	14.1978	14.2116	22.4644
				537.73	39.3464	43.3512	55.7984	80.1674	84.8516	70.0032	62.0132	50.2804	18.7902	14.0994	13.8636	22.357
				537.99	39.3108	43.1522	55.5338	79.7952	84.8082	70.1008	62.0656	50.3806	18.9038	13.8958	13.782	21.926
				538.24	39.2968	43.0174	55.2714	79.9468	84.7854	70.1706	62.22	50.6112	19.0874	13.7948	13.6832	21.5069
				538.5	39.2608	42.7706	55.115	79.6838	84.4696	70.4102	62.2618	50.8386	19.201	13.6754	13.7186	21.5097
				538.76	39.2444	42.324	54.998	79.4874	84.3906	70.6072	62.361	51.0708	19.3008	13.6462	13.8536	20.8557
				539.02	38.9854	42.009	55.023	79.3776	84.454	70.6294	62.4482	51.6018	19.5854	13.5866	14.0418	20.766
				539.28	38.6132	41.7644	54.8308	79.6668	84.3	70.7768	62.9096	51.7864	19.7114	13.6142	13.9606	20.7746
				539.53	38.3894	41.5422	54.7988	79.3668	84.1138	71.0368	63.0228	52.0724	19.8194	13.6606	13.7168	20.6639
				539.79	38.1796	41.4938	54.8716	79.3912	84.04	71.166	63.205	52.3868	19.885	13.6484	13.68	20.415
				540.05	38.0084	41.5766	54.9082	79.5788	83.899	71.2854	63.1248	52.7918	20.0158	13.6982	13.5488	20.1882
				540.31	37.8534	41.506	54.7468	79.411	83.6976	71.5102	63.2798	52.7738	20.0324	13.7292	13.449	20.0836
				540.57	37.7304	41.342	54.7348	79.2322	83.8468	71.4296	63.2874	53.182	20.2378	13.6998	13.4084	20.1105
				540.82	37.4384	41.1418	54.439	79.0632	83.9072	71.3684	63.3158	53.5148	20.509	13.6132	13.7506	20.0467
				541.08	37.3006	40.663	54.1828	78.8454	83.9082	71.5248	63.5994	53.8054	20.7812	13.7562	13.6302	20.0314
				541.34	37.1942	40.584	53.8936	78.6494	83.8486	71.3824	63.8028	54.1192	21.0162	13.7308	13.642	20.1886
				541.6	37.212	40.288	53.7218	78.5524	83.8706	71.397	63.9066	54.324	21.1104	13.6846	13.6316	20.227
				541.86	37.1812	40.1154	53.392	78.3508	83.7758	71.5326	63.9076	54.379	21.2456	13.7664	13.7514	19.9297
				542.11	37.1662	39.8824	53.3282	78.4098	83.59	71.4464	64.4174	54.5506	21.2506	13.855	13.5252	19.7887
				542.37	37.0796	39.8426	53.2864	78.4484	83.4416	71.2724	64.3298	54.69	21.3304	13.768	13.482	19.6343
				542.63	36.8708	39.5174	53.0428	78.209	83.1132	71.275	64.2246	54.8532	21.503	13.7242	13.4246	19.9177
				542.89	36.6982	39.0802	52.8998	78.1694	83.0512	71.2226	64.256	55.2144	21.7688	13.7504	13.3744	19.8851
				543.15	36.3712	38.8334	52.7976	78.128	83.1554	71.3856	64.404	55.5086	21.9608	13.66	13.3742	19.7523
				543.4	36.1808	38.6032	52.7698	77.863	83.3054	71.6074	64.2146	55.7002	22.283	13.53	13.2938	19.5988
				543.66	35.9756	38.4698	52.6614	77.7008	83.3906	71.5946	64.2694	55.9334	22.526	13.4698	13.427	19.6123
				543.92	35.7632	38.2406	52.6896	77.4298	83.582	71.7526	64.6082	56.1606	22.8058	13.5042	13.521	19.2248
				544.18	35.5432	38.1864	52.639	77.2618	83.4592	71.6454	64.6966	56.3724	22.976	13.6104	13.5112	19.0709
				544.44	35.4542	38.1864	52.677	76.9892	83.3366	71.6116	64.7672	56.6718	23.0742	13.652	13.5094	19.1241
				544.69	35.2278	38.0618	52.4886	76.9554	83.2058	71.6566	64.7836	56.858	23.1614	13.8814	13.6644	19.0234
				544.95	34.997	37.8406	52.2674	76.8258	83.0104	71.9772	64.8952	57.1156	23.4602	13.9978	13.533	18.8053
				545.21	34.9684	37.7342	52.1678	76.6682	82.9892	72.0976	65.0494	57.3584	23.5662	14.0388	13.3992	18.6451
				545.47	34.916	37.5644	51.8818	76.3366	82.9548	72.2618	65.053	57.7256	23.7124	13.998	13.1604	18.6652
				545.73	34.7768	37.1806	51.5822	76.2488	82.763	72.3466	65.0202	58.026	23.8594	13.8586	13.192	18.5267
				545.98	34.7516	37.0108	51.5874	76.0112	82.8384	72.392	65.1472	58.6448	24.1046	13.6818	13.0544	18.8426
				546.24	34.6292	36.8036	51.5174	75.672	82.9498	72.2214	65.11	59.004	24.1404	13.6622	13.0346	18.6312
				546.5	34.3548	36.5298	51.3376	75.4474	82.925	71.9892	65.3292	59.2778	24.2718	13.6396	13.0632	18.4854
				546.76	34.0056	36.3418	51.1858	75.2514	83.002	72.1082	65.3828	59.6598	24.4932	13.6442	13.1792	18.0452
				547.01	33.8776	36.227	51.2134	74.9354	83.1794	71.973	65.586	59.8864	24.7674	13.7998	12.9528	17.5806
				547.27	33.6894	35.9344	51.0336	74.6924	83.2786	71.8894	65.6944	59.9176	25.0514	13.9656	13.0268	17.2233
				547.53	33.4908	35.693	50.8672	74.5716	83.3176	71.9366	65.951	59.9478	25.3508	14.11	13.0274	17.2454
				547.79	33.3388	35.4004	50.7252	74.4938	83.4222	72.0876	66.0538	60.0876	25.5594	14.2338	12.9188	17.1413
				548.05	33.1752	35.3152	50.5668	74.407	83.3542	72.0704	66.2528	60.0032	25.7264	14.2894	12.9194	17.1878
				548.3	33.0284	35.0636	50.3096	74.2776	83.2136	72.1272	66.4426	60.2576	25.8914	14.4878	13.0346	17.3959
				548.56	32.8014	34.9954	49.9558	74.1192	83.0554	72.1686	66.6904	60.4822	26.0702	14.482	13.0362	17.173
				548.82	32.716	34.7662	49.7882	74.0856	83.0604	72.3666	66.7478	60.8252	26.2502	14.4736	13.0292	16.6805
				549.08	32.618	34.7536	49.5254	73.864	82.7896	72.3642	66.7688	60.8724	26.5852	14.5238	13.0436	16.576
				549.33	32.3736	34.4694	49.6064	73.7218	82.7884	72.2872	67.0008	61.2388	26.9218	14.6092	13.0828	16.7649
				549.59	32.118	34.277	49.4278	73.642	82.6418	72.192	67.1258	61.4892	27.2336	14.7238	13.0314	16.6896
				549.85	31.9682	34.0174	49.3824	73.361	82.4184	72.403	67.1818	61.7004	27.4522	14.852	13.0214	16.4695
				550.11	31.7324	33.8716	49.2732	72.8034	82.2044	72.2388	67.25	62.1684	27.6906	15.0214	13.065	16.8656
				550.37	31.548	33.5772	49.1142	72.7312	82.1506	72.547	67.344	62.6128	27.7834	15.032	13.1176	16.7428
				550.62	31.5762	33.3234	48.7294	72.443	82.1196	72.6854	67.3936	62.8202	28.0592	15.011	13.1802	16.3679
				550.88	31.444	33.0996	48.5088	72.0732	82.1506	72.891	67.668	62.8728	28.2522	15.0218	13.1034	16.2964
				551.14	31.3468	33.009	48.2656	71.7674	82.1114	72.6604	67.786	62.9178	28.51	15.0744	13.146	16.1449
				551.4	31.293	32.9364	47.9968	71.6482	81.8114	72.5018	68.2084	62.6618	28.6688	14.96	13.1494	15.6021
				551.65	31.1338	32.8064	47.9216	71.3006	81.9956	72.285	68.091	62.7798	28.8096	15.0168	13.2774	15.4184
				551.91	30.9744	32.7948	47.8102	71.3272	81.7966	72.2298	68.045	63.0054	28.852	15.1112	13.1854	15.4141
				552.17	30.7852	32.6314	47.7494	71.3136	81.5962	72.2196	67.983	63.4844	29.1086	15.0524	13.2514	15.3048
				552.43	30.6384	32.2588	47.7644	71.2674	81.3814	72.1428	68.0056	63.7644	29.278	15.08	13.1474	15.4846
				552.68	30.5336	31.9662	47.7992	71.4434	81.278	71.9906	67.821	64.2112	29.5194	15.159	13.0338	15.5661
				552.94	30.3698	31.7456	47.7482	71.3308	80.6826	72.014	67.9868	64.4102	29.7336	15.264	12.9362	15.4851
				553.2	30.382	31.6776	47.689	70.8148	80.6082	72.0272	68.2278	64.5096	29.979	15.3734	13.0842	15.323
				553.46	30.2094	31.5896	47.584	70.493	80.6942	71.794	68.3654	64.55	30.1262	15.4234	12.9668	15.3695
				553.71	29.9932	31.5976	47.5128	70.4186	80.5352	71.7656	68.4786	64.6204	30.2434	15.4638	12.8832	15.5632
				553.97	29.8252	31.3822	47.4764	69.9392	80.528	71.8818	68.6374	64.793	30.5326	15.5692	13.0244	15.5925
				554.23	29.848	31.0478	47.2158	69.8588	80.4926	71.7676	68.8412	65.055	30.785	15.5908	12.9898	15.5301
				554.49	29.7202	30.8366	47.0946	69.6722	80.2538	71.8058	68.8142	65.3552	30.9626	15.6638	12.9124	15.3508
				554.75	29.796	30.5306	46.8984	69.5602	80.0026	72.12	68.7682	65.6424	31.163	15.8798	13.1554	15.0017
				555	29.7748	30.3434	46.6292	69.3664	80.006	72.2424	68.7682	65.859	31.5198	15.9234	13.2556	14.5678
				555.26	29.6292	30.2478	46.4674	69.2466	79.6766	72.3426	68.7866	66.0102	31.4962	15.974	13.2812	14.5049
				555.52	29.388	30.2192	46.2958	68.7828	79.5862	72.2334	68.722	66.2448	31.6826	16.0264	13.481	14.2877
				555.78	29.2094	29.929	46.2514	68.6406	79.4584	71.9724	68.7754	66.3128	31.8828	16.1806	13.4858	14.3237
				556.03	29.0338	29.9412	46.1424	68.3946	79.1252	71.7762	68.6344	66.3594	32.17	16.1878	13.521	14.2896
				556.29	28.8158	29.9142	46.0194	68.146	78.8444	71.5124	68.705	66.689	32.3338	16.3352	13.6138	14.2
				556.55	28.6876	29.803	45.6528	67.8744	78.9488	71.4102	68.76	66.8832	32.834	16.4282	13.5484	14.0705
				556.81	28.6914	29.6842	45.5218	67.7848	78.8428	71.6828	68.8308	66.965	33.2372	16.5466	13.378	14.0638
				557.06	28.6208	29.503	45.2174	67.6026	78.8056	71.8658	68.8812	67.189	33.5184	16.4866	13.449	13.6336
				557.32	28.4378	29.4192	45.001	67.4076	78.8338	71.9512	69.3326	67.403	33.7536	16.6248	13.4288	13.6241
				557.58	28.3628	29.2092	44.7666	67.2318	78.959	72.007	69.4092	67.36	33.9518	16.8778	13.4216	13.2126
				557.84	28.2874	28.9132	44.766	67.0912	78.9568	71.8668	69.4782	67.5982	34.2502	17.0818	13.4472	13.0122
				558.09	28.0562	28.6622	44.5958	67.1004	78.7214	71.5904	69.7864	67.7946	34.4546	17.2394	13.6722	13.0151
				558.35	27.7826	28.5422	44.3442	67.1054	78.5412	71.506	70.129	68.151	34.7372	17.372	13.7276	12.8367
				558.61	27.6978	28.2482	44.2356	67.1366	78.2424	71.3088	70.1116	68.2906	34.9736	17.444	13.8754	12.7595
				558.87	27.561	28.0134	44.072	66.97	77.9134	71.117	70.3902	68.7534	35.205	17.455	13.7414	13.1469
				559.12	27.359	28.016	43.7568	66.7256	77.7268	71.1928	70.4834	68.8036	35.3984	17.4318	13.734	13.146
				559.38	27.2346	27.9938	43.6104	66.4216	77.744	71.1436	70.5556	68.9934	35.6804	17.4626	13.7162	12.9441
				559.64	27.0964	27.866	43.5738	66.1122	77.6584	71.1678	70.5594	68.9478	35.9458	17.5174	13.617	13.0256
				559.89	27.0412	27.7134	43.5054	65.7874	77.792	71.1552	70.502	69.223	36.3068	17.697	13.3982	12.7811
				560.15	26.9686	27.6764	43.442	65.6354	77.7208	71.3288	70.6428	69.494	36.5538	17.76	13.523	12.4948
				560.41	26.7324	27.4996	43.247	65.19	77.5588	71.4982	70.6808	69.6982	36.5828	17.878	13.5086	12.3552
				560.67	26.5834	27.386	43.269	64.9202	77.334	71.4188	70.3516	69.9438	36.6076	18.046	13.2626	12.151
				560.92	26.483	27.1584	43.1676	64.8358	77.2104	71.3016	70.3712	70.1442	36.828	18.2536	13.164	12.0949
				561.18	26.2632	26.933	43.133	64.7766	77.0502	71.0622	70.485	70.2456	36.8584	18.1968	13.1256	12.1495
				561.44	26.1544	26.6254	42.9808	64.3822	76.9822	70.9774	70.3404	70.2476	37.1184	18.3332	13.2288	11.9549
				561.7	26.1508	26.432	43.0096	64.4278	76.9948	70.7756	70.4424	70.618	37.4958	18.4596	13.3758	12.0066
				561.95	25.993	26.2154	42.7286	64.184	77.3542	70.7658	70.6076	70.9812	37.9242	18.5426	13.5602	11.7444
				562.21	25.8304	26.2006	42.427	63.8568	77.247	70.5392	70.3284	71.2814	38.207	18.659	13.7132	11.4643
				562.47	25.6708	26.1112	42.017	63.464	77.0262	70.5282	69.9242	71.547	38.615	18.9536	13.7334	11.178
				562.73	25.4788	25.961	42.0212	63.1792	76.9954	70.3796	69.7552	71.6496	38.9126	19.0832	13.6086	11.3099
				562.98	25.3768	25.7594	41.927	62.9434	76.5844	70.3056	69.791	71.775	39.059	19.3306	13.5804	11.0313
				563.24	25.3818	25.4474	41.985	62.872	76.3586	70.3886	69.8726	71.5204	39.214	19.4908	13.7204	11.2058
				563.5	25.1658	25.178	41.859	62.6202	76.246	70.5186	70.1932	71.551	39.3824	19.5678	13.7842	11.4183
				563.75	25.1318	24.977	41.7194	62.3382	76.1064	70.8358	70.5196	71.503	39.5864	19.6712	13.9558	11.3353
				564.01	25.0736	24.8266	41.457	62.2606	75.8208	70.8638	70.4304	71.6708	39.8696	19.6664	14.1938	11.1301
				564.27	24.8584	24.6842	41.1216	62.1336	75.824	70.8962	70.1988	71.6916	40.1688	19.8182	14.3242	11.2015
				564.53	24.5438	24.6688	40.7458	61.9442	75.5112	70.6922	70.1066	71.8444	40.5374	19.8942	14.2196	11.4614
				564.78	24.4846	24.5308	40.5224	61.8886	75.3218	70.7004	70.0996	71.9864	40.9066	20.2198	14.1846	11.7573
				565.04	24.272	24.4584	40.4394	61.9214	75.2654	70.4662	70.2768	72.1538	41.1382	20.229	14.259	11.9496
				565.3	24.124	24.32	40.1384	61.8168	75.4048	70.4546	70.3632	72.2386	41.3158	20.3808	14.183	11.7328
				565.56	24.1676	24.2306	39.9648	61.5898	75.267	70.1792	70.3818	72.444	41.5712	20.5006	14.0334	11.7487
				565.81	24.1728	23.914	39.8826	61.437	75.1704	69.939	70.3736	72.7264	41.6834	20.7076	13.8924	11.4317
				566.07	24.2136	23.7654	39.9734	61.272	74.9102	69.6904	70.2084	73.0012	41.6726	20.7068	14.0716	11.1023
				566.33	24.2366	23.5252	39.9872	60.9414	74.4928	69.5382	70.0262	73.2744	41.7202	20.9942	14.0974	11.0807
				566.58	24.1124	23.3614	39.97	60.6034	74.0064	69.3696	70.1842	73.4514	41.9044	21.2294	14.2398	11.3425
				566.84	23.9906	23.2808	39.8908	60.4806	73.9058	69.417	70.3748	73.7128	42.161	21.2526	14.3632	10.9987
				567.1	24.015	23.3012	39.6786	60.1844	73.631	69.608	70.4694	73.7592	42.5296	21.271	14.707	11.0246
				567.36	23.9422	23.0948	39.336	59.8992	73.5594	69.511	70.5782	73.9154	42.7708	21.2602	14.8752	10.8553
				567.61	23.8308	23.0658	39.0528	59.707	73.7204	69.3838	70.5284	74.066	43.09	21.1352	15.1016	10.8611
				567.87	23.704	22.9758	38.7374	59.5652	73.7264	69.4148	70.6628	74.206	43.3946	21.353	15.1346	10.8309
				568.13	23.666	22.791	38.749	59.3378	73.5106	69.1418	70.6214	74.2066	43.4882	21.5376	15.4762	10.8122
				568.38	23.509	22.6628	38.6994	59.1548	73.4332	68.8808	70.441	74.4544	43.6666	21.8556	15.699	10.7532
				568.64	23.3288	22.6108	38.615	58.9578	73.2384	68.8384	70.2778	74.3634	43.8806	22.0468	15.6586	10.8323
				568.9	23.2182	22.4254	38.3168	58.655	73.014	68.742	70.1268	74.4032	44.0916	22.3056	15.77	10.3859
				569.16	23.2784	22.3546	38.4248	58.3564	73.0188	68.5848	69.8404	74.6316	44.3418	22.2968	15.8438	10.0895
				569.41	23.137	22.2264	38.1792	58.1438	72.95	68.517	69.868	74.8274	44.7636	22.3976	15.8864	9.81669
				569.67	22.9886	21.9936	38.007	57.7302	72.6664	68.549	69.922	75.0086	45.0024	22.3046	15.9708	9.56494
				569.93	22.8936	21.856	37.9428	57.5638	72.3706	68.3856	70.0124	75.2704	45.2382	22.487	16.1866	9.60762
				570.18	22.7556	21.8146	37.859	57.2636	72.1686	68.3772	70.3368	75.1874	45.2836	22.5722	16.1772	9.72222
				570.44	22.6502	21.5644	37.5466	57.1164	71.9028	68.4064	70.5536	75.2072	45.4456	22.7572	16.2184	9.95479
				570.7	22.5468	21.4442	37.2654	57.017	71.6462	68.6808	70.2656	75.3254	45.526	22.849	16.2438	10.1063
				570.96	22.4292	21.447	37.2332	57.1132	71.6178	68.5856	70.3894	75.3434	45.6678	23.1478	16.3554	10.1049
				571.21	22.2812	21.2478	37.0322	56.974	71.815	68.614	70.3	75.4618	46.0994	23.3028	16.3526	9.6618
				571.47	22.2016	20.9892	36.9098	56.882	71.7502	68.519	70.3232	75.6582	46.6172	23.534	16.5734	9.98788
				571.73	22.0894	20.9246	36.7582	56.8064	71.577	68.4442	70.4358	75.8976	47.094	23.6522	16.8846	9.75387
				571.98	21.9022	20.7256	36.8206	56.7136	71.6296	68.2928	70.72	75.7552	47.6168	23.7208	17.0496	9.87471
				572.24	21.8152	20.6516	36.5654	56.4098	71.7964	68.251	70.5674	75.781	48.1126	23.8612	17.0576	10.0857
				572.5	21.7946	20.6366	36.4264	56.315	71.5936	68.306	70.5078	76.0952	48.5032	24.0072	17.164	10.3557
				572.75	21.7358	20.5454	36.3318	56.2172	71.479	68.2262	70.446	76.174	48.8636	24.234	17.1906	9.94328
				573.01	21.6168	20.3538	36.482	55.9854	71.0496	67.8214	70.1372	76.1174	48.8896	24.3746	17.1604	9.82148
				573.27	21.6186	20.2446	36.317	55.5752	70.9082	67.5374	70.0316	76.3516	49.0264	24.6794	17.2558	9.75099
				573.53	21.5172	20.0662	36.2298	55.3546	70.495	67.5846	70.0202	76.3682	49.14	24.8132	17.2524	9.72126
				573.78	21.3352	19.9472	36.149	54.8502	70.1936	67.3888	70.0744	76.267	49.2522	25.06	17.3468	9.55727
				574.04	21.1244	19.7762	36.0606	54.518	69.9284	67.5412	69.9554	76.3764	49.5034	25.2532	17.458	9.37122
				574.3	20.9392	19.7394	35.6242	54.2024	70.0732	67.7294	70.0532	76.4432	49.93	25.5102	17.6498	9.32662
				574.55	20.7974	19.6046	35.4336	54.035	69.7748	67.631	70.1846	76.5522	50.1346	25.6418	17.7396	9.49541
				574.81	20.7768	19.5036	35.1948	53.9582	69.6378	67.3776	70.25	76.8196	50.3724	25.8458	17.933	9.19427
				575.07	20.8728	19.3104	35.084	53.8666	69.7052	67.092	70.2096	76.7236	50.5734	25.907	18.1392	9.33381
				575.32	20.8512	19.3348	34.9048	53.7612	69.5456	66.7868	69.9048	77.082	50.7304	25.959	18.2384	9.61097
				575.58	20.7944	19.2418	34.951	53.6308	69.3742	66.4808	69.5508	77.2816	50.9196	26.1524	18.4184	9.51459
				575.84	20.6474	19.1992	34.8104	53.3234	69.367	66.512	69.2942	77.3924	51.1696	26.3634	18.5904	9.32326
				576.09	20.5914	18.98	34.7286	53.1088	69.085	66.5086	69.2888	77.3508	51.4704	26.6148	18.648	9.51411
				576.35	20.49	18.8688	34.6156	52.7658	68.6134	66.723	69.286	77.301	51.736	26.7176	18.6718	9.25805
				576.61	20.3524	18.6834	34.5066	52.5626	68.6278	66.6196	69.5224	76.9702	52.1492	26.8992	18.8092	9.23407
				576.87	20.2794	18.4302	34.1984	52.522	68.6172	66.8614	69.638	76.7516	52.4622	27.025	18.7884	9.22448
				577.12	20.2486	18.253	34.1314	52.4084	68.3506	66.8968	69.4866	76.7452	52.764	27.1796	18.9134	9.08303
				577.38	20.0938	18.1136	34.0264	52.059	68.1886	66.827	69.3096	76.8502	52.822	27.3158	19.1146	8.77805
				577.64	19.939	18.0204	33.886	51.895	68.2452	66.6204	69.1956	77.0302	53.1398	27.619	19.2228	8.89601
				577.89	19.931	17.912	33.792	51.7474	67.9226	66.4914	69.0878	77.1794	53.2058	27.6986	19.2376	8.87156
				578.15	19.8404	17.8142	33.7474	51.4476	67.6214	66.215	69.0922	77.352	53.1358	27.9978	19.2964	9.08303
				578.41	19.7122	17.6446	33.6006	51.3132	67.5008	65.847	69.17	77.4936	53.12	28.2192	19.2368	9.10796
				578.66	19.6152	17.5796	33.3906	51.2218	67.3742	65.528	69.2938	77.6988	53.297	28.3674	19.2858	9.27387
				578.92	19.4542	17.4774	33.2514	51.071	66.927	65.2692	69.376	77.9212	53.2686	28.5722	19.4558	9.08447
				579.18	19.3054	17.2658	33.0652	50.8426	66.5688	65.2232	69.3928	78.1736	53.385	28.8162	19.6758	8.7464
				579.43	19.2234	17.1012	32.98	50.5938	66.239	65.0728	69.6214	78.6074	53.588	28.7796	19.9942	8.62317
				579.69	19.211	17.0444	32.8734	50.2882	65.859	65.0232	69.7082	78.6338	53.8382	28.8768	20.2114	8.77901
				579.95	19.1784	17.0474	32.8288	49.9834	65.6208	65.108	69.487	78.6002	54.1502	28.9814	20.265	8.92239
				580.2	19.174	16.876	32.6822	49.9462	65.4898	65.1456	69.3124	78.4048	54.378	29.036	20.3172	8.9852
				580.46	19.2424	16.7652	32.55	49.7796	65.2646	65.1714	69.2566	78.3712	54.624	29.211	20.4372	8.90992
				580.72	19.2466	16.7048	32.316	49.5124	65.1626	65.2144	69.026	78.0342	54.8328	29.4638	20.3858	9.09741
				580.97	19.2424	16.5682	32.154	49.3066	64.979	65.0982	69.1306	78.0004	55.0742	29.755	20.3488	9.06288
				581.23	19.1896	16.36	31.935	49.1576	64.8036	65.0654	69.0476	77.9278	55.4352	30.0452	20.5212	8.93677
				581.49	19.0616	16.3044	31.7594	48.81	64.732	64.9752	68.965	78.1446	55.8302	30.3762	20.5036	9.05665
				581.74	18.8886	16.3718	31.6444	48.584	64.7538	64.828	68.9178	78.2564	55.9138	30.6122	20.5686	9.2897
				582	18.8172	16.3738	31.65	48.4268	64.6208	64.54	68.8656	78.1078	56.2718	30.8738	20.7884	8.70708
				582.26	18.754	16.2556	31.4144	48.2988	64.539	64.3154	68.7368	77.9532	56.5746	31.1966	21.0538	8.65386
				582.51	18.7478	16.1218	31.3386	48.2102	64.2116	64.0336	68.7988	78.3458	56.6566	31.3012	21.1794	8.58145
				582.77	18.825	15.9794	31.1582	48.115	64.1302	64.0304	68.7242	78.324	56.8124	31.459	21.3548	8.69653
				583.03	18.8476	15.9112	31.011	47.856	63.8692	63.8652	68.7608	78.2282	57.3076	31.5904	21.3328	8.77374
				583.28	18.7878	15.7068	30.7752	47.5664	63.6818	64.0214	68.4898	78.37	57.4962	31.698	21.3606	9.07535
				583.54	18.6416	15.6562	30.7428	47.4548	63.5014	64.1472	68.2476	78.6396	57.6784	31.8444	21.3386	8.99336
				583.8	18.6322	15.5728	30.6394	47.2282	63.4152	64.2376	68.148	78.355	57.831	32.0478	21.493	9.23695
				584.05	18.456	15.426	30.645	47.0618	63.1742	64.0016	68.2412	78.4406	57.8662	32.106	21.8026	9.02452
				584.31	18.343	15.2584	30.5638	46.974	63.0636	64.0428	68.2134	78.4192	57.9338	32.2114	21.9612	9.01062
				584.57	18.2266	15.2222	30.4392	46.7812	62.9004	63.8822	68.1334	78.5054	58.1458	32.4298	22.0888	8.9924
				584.82	18.1034	15.1586	30.2572	46.5922	62.7746	63.8586	67.882	78.264	58.3482	32.4866	22.3606	9.1281
				585.08	17.9668	15.0522	30.1474	46.3074	62.6338	63.5438	67.7734	78.1682	58.7022	32.7068	22.4966	8.94205
				585.34	17.961	15.0312	29.9114	46.0906	62.5702	63.5858	67.5726	77.9982	59.1762	32.9064	22.5106	9.01637
				585.59	17.8318	14.9562	29.8296	45.925	62.6614	63.3184	67.461	77.8604	59.7004	33.2622	22.553	8.85813
				585.85	17.7512	14.8304	29.8272	45.8896	62.5966	63.1564	67.4388	78.0578	60.036	33.3078	22.6834	9.06001
				586.11	17.8294	14.7402	29.8184	45.6858	62.5692	62.8472	67.403	78.154	60.495	33.4816	22.7524	9.33046
				586.36	17.768	14.6708	29.6596	45.6626	62.4576	62.9634	67.5598	78.2152	60.7364	33.5964	22.8728	9.3434
				586.62	17.709	14.5394	29.5936	45.4726	62.269	62.7236	67.5556	78.2264	60.899	33.753	23.079	9.50164
				586.88	17.7126	14.3328	29.56	45.2828	61.8898	62.6338	67.593	78.409	60.8272	33.817	23.387	9.59083
				587.13	17.7674	14.2526	29.3152	45.165	61.8296	62.677	67.5276	78.1928	61.2158	34.1462	23.5396	9.60858
				587.39	17.5762	14.0758	29.1532	44.8932	61.64	62.665	67.5358	78.2266	61.5902	34.2548	23.675	9.36642
				587.65	17.552	13.9136	28.9786	44.5556	61.694	62.511	67.124	78.244	61.7822	34.5	23.6466	9.38608
				587.9	17.5836	13.9554	28.8646	44.3144	61.514	62.5962	66.9938	78.2916	62.1164	34.8008	23.7318	9.16167
				588.16	17.5732	13.8618	28.6326	44.0898	61.4304	62.6128	66.6062	78.2704	62.3572	35.1266	23.746	9.45561
				588.42	17.501	13.7944	28.6318	43.8088	61.1694	62.5746	66.5434	78.3516	62.5882	35.412	23.7882	9.54432
				588.67	17.6704	13.854	28.5972	43.7572	61.014	62.4928	66.4526	78.2226	62.5128	35.585	23.9778	9.67523
				588.93	17.659	13.8344	28.5948	43.6314	60.6284	62.2238	66.2944	78.1922	62.7836	35.694	24.0858	9.73469
				589.19	17.5596	13.6924	28.5338	43.5998	60.1448	61.9972	66.0016	78.1358	62.7084	35.8612	24.1772	9.82052
				589.44	17.4588	13.743	28.4104	43.4144	59.888	61.769	65.932	78.3132	62.8734	35.9484	24.522	9.80662
				589.7	17.4494	13.6802	28.228	43.2628	59.4824	61.5976	65.9892	78.1664	62.7586	36.0466	24.7226	9.44986
				589.95	17.3328	13.4496	27.9364	42.946	59.0208	61.5672	66.042	78.4072	62.8658	36.1904	24.6862	9.18181
				590.21	17.2106	13.3388	27.6018	42.729	58.9416	61.669	66.2742	78.5554	62.908	36.4436	25.1002	9.08542
				590.47	17.1442	13.2546	27.307	42.462	59.058	61.773	66.3854	78.6076	63.3726	36.54	25.3684	8.83463
				590.72	17.1958	13.0834	27.1438	42.2896	58.8406	61.707	66.3894	78.4068	63.5694	36.664	25.224	8.78476
				590.98	17.0932	12.9786	27.076	42.039	58.9348	61.4696	66.2698	78.5246	63.85	36.8798	25.2834	8.87779
				591.24	17.0986	12.989	27.086	41.9062	58.8728	61.2754	66.2394	78.4434	64.1084	37.239	25.5596	8.89505
				591.49	17.1342	12.9424	27.1984	41.8612	58.6002	60.8642	66.0648	78.287	64.3168	37.4236	25.616	9.00534
				591.75	17.1414	12.8838	27.2996	41.7796	58.453	60.585	65.9764	78.2986	64.4156	37.7372	25.6522	9.38177
				592.01	16.9396	12.7588	27.2282	41.5376	58.422	60.6532	65.9372	78.0784	64.6508	38.0996	25.9002	9.30169
				592.26	16.9234	12.6972	27.0748	41.4032	58.064	60.5362	65.5872	77.8222	64.9346	38.231	26.0072	9.62296
				592.52	16.773	12.56	26.9272	41.3692	57.9718	60.4278	65.2802	77.6964	65.0994	38.5184	26.0092	9.71023
				592.77	16.6788	12.5038	26.7438	41.2416	57.921	60.5376	65.1958	77.6486	65.4016	38.8312	26.084	9.62776
				593.03	16.5908	12.445	26.5508	41.0378	57.7548	60.4832	65.0588	77.4016	65.668	39.1616	26.1404	9.423
				593.29	16.68	12.4284	26.4658	40.9502	57.4746	60.1664	64.8452	77.6218	65.879	39.2198	26.191	9.19092
				593.54	16.6882	12.3234	26.2856	40.7874	57.3732	60.1178	64.7242	77.5942	66.0042	39.388	26.5284	9.15879
				593.8	16.7256	12.3332	26.1306	40.5464	57.263	59.9758	64.567	77.5644	66.4144	39.5414	26.8422	9.4254
				594.06	16.6756	12.2316	26.005	40.2372	57.0412	59.8592	64.2204	77.528	66.514	39.6022	26.8408	9.52898
				594.31	16.667	12.0588	25.8458	39.9346	57.0174	59.5786	64.1164	77.5178	66.6768	39.599	26.9602	9.69729
				594.57	16.5042	11.9036	25.754	39.8292	56.7782	59.5934	63.7608	77.3794	66.9304	39.9296	27.1602	10.1126
				594.83	16.3502	11.781	25.7472	39.7612	56.5696	59.405	63.836	77.3986	67.1952	40.2046	27.1216	10.0123
				595.08	16.2766	11.6238	25.6536	39.6648	56.3666	59.318	63.8934	77.343	67.0748	40.2274	27.3128	9.73469
				595.34	16.2108	11.5332	25.498	39.5294	56.1288	59.1158	63.9318	77.145	67.2532	40.4274	27.516	9.83107
				595.59	16.1816	11.494	25.4056	39.5172	55.8036	59.0638	63.683	77.1292	67.3542	40.6364	27.6666	9.98692
				595.85	16.2662	11.5392	25.2322	39.3158	55.8818	58.7556	63.9342	76.9862	67.5966	40.7468	27.7872	9.87615
				596.11	16.272	11.4914	25.0978	39.0236	55.8336	58.7768	63.7506	76.9252	67.6712	41.1062	27.9234	9.90156
				596.36	16.3018	11.499	25.0094	38.7878	55.5708	58.8286	63.5368	76.7652	68.0432	41.363	27.863	10.1787
				596.62	16.2974	11.488	24.9596	38.662	55.589	58.7586	63.5292	76.8296	68.293	41.5806	28.0822	10.4626
				596.88	16.3324	11.4054	24.7716	38.3926	55.6106	58.5818	63.5152	76.8158	68.678	41.8596	28.1584	10.3485
				597.13	16.3084	11.2714	24.6466	38.1736	55.3054	58.6158	63.1812	76.7146	68.739	42.1428	28.35	10.583
				597.39	16.2598	11.2786	24.6246	37.9514	54.965	58.4822	63.2372	76.7862	68.8554	42.1926	28.551	10.7637
				597.64	16.2368	11.0996	24.4672	37.6598	54.9376	58.2686	63.101	76.6884	69.0502	42.3774	28.745	10.8035
				597.9	16.1962	10.9416	24.4582	37.5082	54.6538	58.1076	62.9724	76.563	69.2134	42.5786	28.763	10.6755
				598.16	16.1058	10.7754	24.4828	37.437	54.389	58.0592	62.8866	76.5898	69.2882	42.7682	29.0458	10.8409
				598.41	16.0928	10.6326	24.412	37.2234	54.2944	57.8062	62.8306	76.5832	69.5784	42.8562	29.1442	10.9949
				598.67	16.156	10.4362	24.2578	37.2214	54.219	57.623	62.5016	76.3502	70.074	42.9306	29.215	11.061
				598.93	16.1356	10.4086	24.1978	37.2582	54.0336	57.4618	62.5308	76.2106	70.2826	43.3142	29.4396	10.9594
				599.18	16.1306	10.3572	23.9932	37.0696	53.9314	57.5454	62.4698	76.2446	70.4812	43.4626	29.8326	10.7858
				599.44	16.128	10.4044	23.8494	36.8264	53.6872	57.4002	62.404	76.0998	70.547	43.6844	30.0758	11.0116
				599.69	16.0754	10.4852	23.6594	36.6406	53.355	57.3766	62.4452	76.1522	70.5098	44.0828	30.2376	10.7513
				599.95	16.055	10.4794	23.4376	36.5174	53.1406	57.3458	62.3874	76.1682	70.2422	44.4936	30.4912	10.8611
				600.21	16.0352	10.4832	23.3934	36.1652	52.911	57.2272	62.271	76.1572	70.341	44.596	30.5834	10.8688
				600.46	15.9412	10.4762	23.2518	35.9966	52.6916	56.9912	62.0234	76.0056	70.4418	44.8342	30.5956	11.0543
				600.72	15.9018	10.4944	23.252	35.8234	52.5258	56.7762	61.8872	75.8094	70.7164	44.9058	30.6942	11.1248
				600.97	15.923	10.3846	23.2962	35.7616	52.551	56.491	61.7244	75.724	71.1552	44.8614	30.8922	11.1891
				601.23	15.86	10.3854	23.3814	35.4812	52.298	56.3132	61.8996	75.849	71.5318	44.9784	31.0082	11.1152
				601.49	15.7474	10.354	23.2396	35.356	52.206	56.1888	61.86	75.796	71.7774	45.2852	31.2154	11.1047
[truncated: 1,188 more rows]

## Sheet: Fig. 5i
Fig. 5i
[truncated: 1,966 more rows]
